# Supplementary material for: Inhibition of oxidative stress in cholinergic projection neurons fully rescues aging-associated olfactory circuit degeneration in Drosophila
Source: eLife. 2018 Jan 18;7:e32018. doi: 10.7554/eLife.32018 (PMC5790380; doi:10.7554/eLife.32018)
Supplement: Figure 1—source data 1. [file elife-32018-fig1-data1.xlsx]

## Sheet: Fig 1 A (Canton S)
Date	Odors	male	female	total	PI	Date	Odors	male	female	total	PI	Date	Odors	male	female	total	PI		Odors	male	female	total	PI	Date	Odors	male	female	total	PI	Date	Odors	male	female	total	PI	Date	Odors	male	female	total	PI	Date	Odors	male	female	total	PI
	Pentanoic acid						Putrescine						2-3 Butanedione						Benzylaldehyde						4-Methylcyclohexanol						3-Octanol						Linalool						CO2
1 week old
2012-03-12	PNA	14	17	31	0.44186	2012-03-12	PUT	17	19	36	0.384615	2012-03-12	2-3 BUD	27	23	50	0.694915	2012-03-12	BNZ	2	5	7	-0.740741	2012-03-12	MCH	2	4	6	-0.773585	2012-03-12	OCT	2	9	11	-0.661538	2012-03-12	LIN	3	5	8	-0.673469	2012-03-12	CO2	4	2	6	-0.733333
1mM PNA	H2O	3	9	12		1mM PUT	H2O	4	12	16		1mM 2-3 BUD	H2O	6	3	9		1mM BNZ	H2O	16	31	47		1mM MCH	H2O	19	28	47		1mM OCT	H2O	28	26	54		1mM LIN	H2O	15	26	41		1%CO2	Air	23	16	39
	PNA	28	22	50	0.724138		PUT	22	24	46	0.559322		2-3 BUD	23	26	49	0.633333		BNZ	2	2	4	-0.843137		MCH	4	6	10	-0.666667		OCT	0	1	1	-0.961538		LIN	5	8	13	-0.469388		CO2	2	6	8	-0.714286
	H2O	4	4	8			H2O	8	5	13			H2O	4	7	11			H2O	17	30	47			H2O	16	34	50			H2O	19	32	51			H2O	17	19	36			Air	17	31	48
2012-09-12	PNA	23	18	41	0.607843	2012-09-12	PUT	26	17	43	0.653846	2012-09-12	2-3 BUD	18	23	41	0.708333	2012-09-12	BNZ	3	8	11	-0.6	2012-09-12	MCH	4	9	13	-0.580645	2012-09-12	OCT	3	4	7	-0.774194	2012-09-12	LIN	7	9	16	-0.522388	2012-09-12	CO2	5	2	7	-0.75
1mM PNA	H2O	3	7	10		1mM PUT	H2O	3	6	9		1mM 2-3 BUD	H2O	3	4	7		1mM BNZ	H2O	18	26	44		1mM MCH	H2O	23	26	49		1mM OCT	H2O	26	29	55		1mM LIN	H2O	19	32	51		1%CO2	Air	21	28	49
	PNA	19	21	40	0.666667		PUT	21	23	44	0.396825		2-3 BUD	29	25	54	0.661538		BNZ	2	6	8	-0.673469		MCH	5	4	9	-0.7		OCT	4	7	11	-0.627119		LIN	3	5	8	-0.666667		CO2	2	1	3	-0.882353
	H2O	5	3	8			H2O	8	11	19			H2O	4	7	11			H2O	16	25	41			H2O	18	33	51			H2O	22	26	48			H2O	17	23	40			Air	15	33	48
14/12/2012	PNA	14	23	37	0.761905	14/12/2012	PUT	23	18	41	0.54717	14/12/2012	2-3 BUD	17	29	46	0.803922	14/12/2012	BNZ	3	7	10	-0.534884	14/12/2012	MCH	3	2	5	-0.787234	14/12/2012	OCT	3	3	6	-0.73913	14/12/2012	LIN	5	3	8	-0.589744	14/12/2012	CO2	4	7	11	-0.614035
1mM PNA	H2O	3	2	5		1mM PUT	H2O	4	8	12		1mM 2-3 BUD	H2O	2	3	5		1mM BNZ	H2O	12	21	33		1mM MCH	H2O	17	25	42		1mM OCT	H2O	22	18	40		1mM LIN	H2O	14	17	31		1%CO2	Air	27	19	46
	PNA	23	22	45	0.730769		PUT	23	26	49	0.507692		2-3 BUD	18	20	38	0.55102		BNZ	2	3	5	-0.756098		MCH	3	1	4	-0.829787		OCT	3	6	9	-0.625		LIN	5	12	17	-0.484848		CO2	1	3	4	-0.836735
	H2O	5	2	7			H2O	6	10	16			H2O	4	7	11			H2O	17	19	36			H2O	15	28	43			H2O	17	22	39			H2O	19	30	49			Air	17	28	45
17/12/2012	PNA	17	21	38	0.583333	17/12/2012	PUT	19	28	47	0.59322	17/12/2012	2-3 BUD	23	20	43	0.755102	17/12/2012	BNZ	2	1	3	-0.884615	17/12/2012	MCH	2	4	6	-0.764706	17/12/2012	OCT	2	8	10	-0.68254	17/12/2012	LIN	7	4	11	-0.6	17/12/2012	CO2	2	6	8	-0.673469
1mM PNA	H2O	2	8	10		1mM PUT	H2O	4	8	12		1mM 2-3 BUD	H2O	2	4	6		1mM BNZ	H2O	19	30	49		1mM MCH	H2O	21	24	45		1mM OCT	H2O	31	22	53		1mM LIN	H2O	19	25	44		1%CO2	Air	15	26	41
	PNA	19	23	42	0.615385		PUT	23	28	51	0.758621		2-3 BUD	24	28	52	0.6		BNZ	1	0	1	-0.948718		MCH	5	6	11	-0.592593		OCT	3	6	9	-0.666667		LIN	6	9	15	-0.433962		CO2	3	2	5	-0.803922
	H2O	4	6	10			H2O	5	2	7			H2O	4	9	13			H2O	15	23	38			H2O	19	24	43			H2O	26	19	45			H2O	17	21	38			Air	14	32	46
	average PI				0.641488		average PI				0.550164		average PI				0.676021		average PI				-0.747708		average PI				-0.711902		average PI				-0.717216		average PI				-0.555058		average PI				-0.751017
	SD				0.103498		SD				0.124713		SD				0.0823319		SD				0.141924		SD				0.0924398		SD				0.111419		SD				0.0907909		SD				0.0876977
	n				8		n				8		n				8		n				8		n				8		n				8		n				8		n				8
	SEM				0.0365921		SEM				0.0440928		SEM				0.0291087		SEM				0.0501778		SEM				0.0326824		SEM				0.0393925		SEM				0.0320994		SEM				0.0310058
2 week old
2013-12-01	PNA	15	26	41	0.607843	2013-12-01	PUT	14	26	40	0.481481	2013-12-01	2-3 BUD	17	24	41	0.607843	2013-12-01	BNZ	4	8	12	-0.538462	2013-12-01	MCH	2	4	6	-0.75	2013-12-01	OCT	5	8	13	-0.57377	2013-12-01	LIN	8	6	14	-0.490909	2013-12-01	CO2	4	7	11	-0.614035
1mM PNA	H2O	4	6	10		1mM PUT	H2O	6	8	14		1mM 2-3 BUD	H2O	4	6	10		1mM BNZ	H2O	14	26	40		1mM MCH	H2O	17	25	42		1mM OCT	H2O	25	23	48		1mM LIN	H2O	16	25	41		1%CO2	Air	21	25	46
	PNA	17	22	39	0.625		PUT	18	16	34	0.36		2-3 BUD	15	19	34	0.478261		BNZ	5	4	9	-0.678571		MCH	3	6	9	-0.632653		OCT	3	4	7	-0.708333		LIN	6	4	10	-0.574468		CO2	2	8	10	-0.655172
	H2O	4	5	9			H2O	7	9	16			H2O	4	8	12			H2O	17	30	47			H2O	12	28	40			H2O	17	24	41			H2O	17	20	37			Air	17	31	48
14/01/2013	PNA	16	23	39	0.444444	14/01/2013	PUT	19	18	37	0.510204	14/01/2013	2-3 BUD	16	22	38	0.583333	14/01/2013	BNZ	6	5	11	-0.592593	14/01/2013	MCH	6	3	9	-0.653846	14/01/2013	OCT	2	7	9	-0.625	14/01/2013	LIN	7	6	13	-0.395349	14/01/2013	CO2	2	5	7	-0.65
1mM PNA	H2O	9	6	15		1mM PUT	H2O	7	5	12		1mM 2-3 BUD	H2O	3	7	10		1mM BNZ	H2O	16	27	43		1mM MCH	H2O	19	24	43		1mM OCT	H2O	18	21	39		1mM LIN	H2O	13	17	30		1%CO2	Air	15	18	33
	PNA	15	24	39	0.591837		PUT	18	22	40	0.428571		2-3 BUD	19	21	40	0.860465		BNZ	3	6	9	-0.647059		MCH	3	7	10	-0.545455		OCT	2	1	3	-0.846154		LIN	8	14	22	-0.266667		CO2	3	6	9	-0.678571
	H2O	3	7	10			H2O	9	7	16			H2O	2	1	3			H2O	18	24	42			H2O	13	21	34			H2O	16	20	36			H2O	15	23	38			Air	19	28	47
16/01/2013	PNA	14	21	35	0.489362	16/01/2013	PUT	19	14	33	0.609756	16/01/2013	2-3 BUD	18	20	38	0.52	16/01/2013	BNZ	3	1	4	-0.783784	16/01/2013	MCH	1	2	3	-0.842105	16/01/2013	OCT	4	5	9	-0.617021	16/01/2013	LIN	5	8	13	-0.5	16/01/2013	CO2	3	4	7	-0.658537
1mM PNA	H2O	5	7	12		1mM PUT	H2O	3	5	8		1mM 2-3 BUD	H2O	4	8	12		1mM BNZ	H2O	13	20	33		1mM MCH	H2O	16	19	35		1mM OCT	H2O	15	23	38		1mM LIN	H2O	19	20	39		1%CO2	Air	16	18	34
	PNA	16	25	41	0.673469		PUT	16	23	39	0.529412		2-3 BUD	23	19	42	0.584906		BNZ	2	6	8	-0.627907		MCH	5	3	8	-0.68		OCT	2	9	11	-0.5		LIN	4	8	12	-0.489362		CO2	1	1	2	-0.904762
	H2O	2	6	8			H2O	7	5	12			H2O	4	7	11			H2O	18	17	35			H2O	18	24	42			H2O	15	18	33			H2O	12	23	35			Air	19	21	40
18/01/2013	PNA	17	19	36	0.5	18/01/2013	PUT	18	22	40	0.632653	18/01/2013	2-3 BUD	18	23	41	0.518519	18/01/2013	BNZ	3	2	5	-0.736842	18/01/2013	MCH	3	7	10	-0.512195	18/01/2013	OCT	4	6	10	-0.487179	18/01/2013	LIN	4	6	10	-0.615385	18/01/2013	CO2	2	4	6	-0.727273
1mM PNA	H2O	4	8	12		1mM PUT	H2O	5	4	9		1mM 2-3 BUD	H2O	7	6	13		1mM BNZ	H2O	13	20	33		1mM MCH	H2O	14	17	31		1mM OCT	H2O	12	17	29		1mM LIN	H2O	17	25	42		1%CO2	Air	18	20	38
	PNA	16	19	35	0.458333		PUT	19	21	40	0.37931		2-3 BUD	14	22	36	0.756098		BNZ	4	5	9	-0.590909		MCH	2	6	8	-0.692308		OCT	3	6	9	-0.653846		LIN	4	17	21	-0.125		CO2	4	5	9	-0.617021
	H2O	5	8	13			H2O	5	13	18			H2O	1	4	5			H2O	16	19	35			H2O	18	26	44			H2O	11	32	43			H2O	11	16	27			Air	18	20	38
	average PI				0.548786		average PI				0.491424		average PI				0.613678		average PI				-0.649516		average PI				-0.66357		average PI				-0.626413		average PI				-0.432142		average PI				-0.688171
	SD				0.0859201		SD				0.0997389		SD				0.13046		SD				0.0810459		SD				0.105801		SD				0.115868		SD				0.163986		SD				0.0945027
	n				8		n				8		n				8		n				8		n				8		n				8		n				8		n				8
	SEM				0.0303773		SEM				0.035263		SEM				0.0461246		SEM				0.028654		SEM				0.0374063		SEM				0.0409654		SEM				0.0579777		SEM				0.0334117
3 week old
22/1/2013	PNA	14	25	39	0.444444	22/1/2013	PUT	18	23	41	0.389831	22/1/2013	2-3 BUD	17	22	39	0.418182	22/1/2013	BNZ	5	7	12	-0.54717	22/1/2013	MCH	6	8	14	-0.461538	22/1/2013	OCT	5	6	11	-0.614035	22/1/2013	LIN	7	11	18	-0.320755	22/1/2013	CO2	5	7	12	-0.606557
1mM PNA	H2O	9	6	15		1mM PUT	H2O	10	8	18		1mM 2-3 BUD	H2O	5	11	16		1mM BNZ	H2O	15	26	41		1mM MCH	H2O	16	22	38		1mM OCT	H2O	21	25	46		1mM LIN	H2O	14	21	35		1% CO2	Air	19	30	49
	PNA	15	22	37	0.321429		PUT	18	16	34	0.214286		2-3 BUD	16	21	37	0.48		BNZ	5	8	13	-0.446809		MCH	5	7	12	-0.555556		OCT	7	8	15	-0.423077		LIN	9	14	23	-0.245902		CO2	2	8	10	-0.545455
	H2O	8	11	19			H2O	14	8	22			H2O	5	8	13			H2O	15	19	34			H2O	14	28	42			H2O	15	22	37			H2O	16	22	38			Air	16	18	34
23/01/2013	PNA	16	22	38	0.490196	23/01/2013	PUT	16	22	38	0.490196	23/01/2013	2-3 BUD	19	23	42	0.714286	23/01/2013	BNZ	5	9	14	-0.363636	23/01/2013	MCH	4	8	12	-0.555556	23/01/2013	OCT	9	4	13	-0.509434	23/01/2013	LIN	2	8	10	-0.622642	23/01/2013	CO2	5	7	12	-0.5
1mM PNA	H2O	6	7	13		1mM PUT	H2O	5	8	13		1mM 2-3 BUD	H2O	5	2	7		1mM BNZ	H2O	17	13	30		1mM MCH	H2O	19	23	42		1mM OCT	H2O	19	21	40		1mM LIN	H2O	20	23	43		1% CO2	Air	17	19	36
	PNA	14	26	40	0.403509		PUT	14	16	30	0.304348		2-3 BUD	20	25	45	0.428571		BNZ	7	5	12	-0.6		MCH	8	6	14	-0.44		OCT	5	14	19	-0.333333		LIN	9	17	26	-0.1875		CO2	2	8	10	-0.62963
	H2O	6	11	17			H2O	8	8	16			H2O	7	11	18			H2O	16	32	48			H2O	17	19	36			H2O	18	20	38			H2O	15	23	38			Air	15	29	44
26/01/2013	PNA	12	19	31	0.512195	26/01/2013	PUT	6	26	32	0.361702	26/01/2013	2-3 BUD	13	24	37	0.644444	26/01/2013	BNZ	6	5	11	-0.47619	26/01/2013	MCH	7	5	12	-0.529412	26/01/2013	OCT	3	8	11	-0.521739	26/01/2013	LIN	6	10	16	-0.36	26/01/2013	CO2	5	6	11	-0.463415
1mM PNA	H2O	4	6	10		1mM PUT	H2O	6	9	15		1mM 2-3 BUD	H2O	5	3	8		1mM BNZ	H2O	14	17	31		1mM MCH	H2O	14	25	39		1mM OCT	H2O	13	22	35		1mM LIN	H2O	12	22	34		1% CO2	Air	12	18	30
	PNA	15	25	40	0.454545		PUT	11	25	36	0.411765		2-3 BUD	16	26	42	0.4		BNZ	4	6	10	-0.565217		MCH	3	5	8	-0.636364		OCT	5	9	14	-0.428571		LIN	8	6	14	-0.461538		CO2	3	7	10	-0.574468
	H2O	8	7	15			H2O	3	12	15			H2O	5	13	18			H2O	12	24	36			H2O	17	19	36			H2O	16	19	35			H2O	17	21	38			Air	16	21	37
29/01/2013	PNA	14	25	39	0.695652	29/01/2013	PUT	12	26	38	0.333333	29/01/2013	2-3 BUD	16	23	39	0.471698	29/01/2013	BNZ	7	5	12	-0.52	29/01/2013	MCH	5	5	10	-0.583333	29/01/2013	OCT	6	5	11	-0.5	29/01/2013	LIN	8	10	18	-0.37931	29/01/2013	CO2	4	7	11	-0.55102
1mM PNA	H2O	3	4	7		1mM PUT	H2O	6	13	19		1mM 2-3 BUD	H2O	9	5	14		1mM BNZ	H2O	18	20	38		1mM MCH	H2O	20	18	38		1mM OCT	H2O	15	18	33		1mM LIN	H2O	21	19	40		1% CO2	Air	17	21	38
	PNA	14	21	35	0.4		PUT	5	20	25	0.25		2-3 BUD	12	24	36	0.44		BNZ	4	3	7	-0.674419		MCH	6	9	15	-0.454545		OCT	3	2	5	-0.761905		LIN	9	6	15	-0.423077		CO2	2	3	5	-0.772727
	H2O	8	7	15			H2O	7	8	15			H2O	6	8	14			H2O	17	19	36			H2O	19	21	40			H2O	16	21	37			H2O	17	20	37			Air	18	21	39
	average PI				0.465246		average PI				0.344433		average PI				0.499648		average PI				-0.52418		average PI				-0.527038		average PI				-0.511512		average PI				-0.37509		average PI				-0.580409
	SD				0.110333		SD				0.0892233		SD				0.115498		SD				0.0960759		SD				0.0695643		SD				0.130874		SD				0.134236		SD				0.0943904
	n				8		n				8		n				8		n				8		n				8		n				8		n				8		n				8
	SEM				0.0390085		SEM				0.0315452		SEM				0.0408348		SEM				0.0339679		SEM				0.0245947		SEM				0.046271		SEM				0.0474596		SEM				0.033372
4 week old
2013-03-02	PNA	14	23	37	0.345455	2013-03-02	PUT	22	16	38	0.225806	2013-03-02	2-3 BUD	17	22	39	0.322034	2013-03-02	BNZ	9	11	20	-0.333333	2013-03-02	MCH	7	12	19	-0.309091	2013-03-02	OCT	9	8	17	-0.413793	2013-03-02	LIN	12	17	29	-0.107692	2013-03-02	CO2	6	10	16	-0.407407
1mM PNA	H2O	8	10	18		1mM PUT	H2O	11	13	24		1mM 2-3 BUT	H2O	8	12	20		1mM BNZ	H2O	18	22	40		1mM MCH	H2O	16	20	36		1mM OCT	H2O	17	24	41		1mM LIN	H2O	14	22	36		1% CO2	Air	17	21	38
	PNA	19	23	42	0.423729		PUT	19	23	42	0.253731		2-3 BUD	16	19	35	0.346154		BNZ	8	9	17	-0.423729		MCH	7	12	19	-0.40625		OCT	10	14	24	-0.272727		LIN	8	11	19	-0.296296		CO2	2	14	16	-0.333333
	H2O	8	9	17			H2O	13	12	25			H2O	6	11	17			H2O	17	25	42			H2O	19	26	45			H2O	16	26	42			H2O	14	21	35			Air	13	19	32
2013-09-02	PNA	8	22	30	0.25	2013-09-02	PUT	20	18	38	0.461538	2013-09-02	2-3 BUD	18	20	38	0.52	2013-09-02	BNZ	11	13	24	-0.25	2013-09-02	MCH	5	9	14	-0.533333	2013-09-02	OCT	9	8	17	-0.413793	2013-09-02	LIN	9	13	22	-0.241379	2013-09-02	CO2	4	5	9	-0.6
1mM PNA	H2O	7	11	18		1mM PUT	H2O	6	8	14		1mM 2-3 BUD	H2O	3	9	12		1mM BNZ	H2O	19	21	40		1mM MCH	H2O	19	27	46		1mM OCT	H2O	14	27	41		1mM LIN	H2O	14	22	36		1% CO2	Air	16	20	36
	PNA	20	18	38	0.310345		PUT	15	18	33	0.269231		2-3 BUD	14	26	40	0.355932		BNZ	6	8	14	-0.416667		MCH	6	8	14	-0.282051		OCT	7	9	16	-0.396226		LIN	4	16	20	-0.333333		CO2	4	9	13	-0.509434
	H2O	9	11	20			H2O	8	11	19			H2O	12	7	19			BNZ	14	20	34			H2O	7	18	25			H2O	16	21	37			H2O	17	23	40			Air	14	26	40
2013-11-02	PNA	12	16	28	0.244444	2013-11-02	PUT	21	18	39	0.368421	2013-11-02	2-3 BUD	16	23	39	0.368421	2013-11-02	H2O	8	6	14	-0.490909	2013-11-02	MCH	9	8	17	-0.403509	2013-11-02	OCT	9	15	24	-0.2	2013-11-02	LIN	7	13	20	-0.298246	2013-11-02	CO2	5	7	12	-0.510204
1mM PNA	H2O	8	9	17		1mM PUT	H2O	11	7	18		1mM 2-3 BUD	H2O	10	8	18		1mM BNZ	BNZ	16	25	41		1mM MCH	H2O	17	23	40		1mM OCT	H2O	16	20	36		1mM LIN	H2O	14	23	37		1%CO2	Air	17	20	37
	PNA	19	20	39	0.322034		PUT	17	20	37	0.213115		2-3 BUD	12	18	30	0.304348		H2O	2	13	15	-0.375		MCH	8	10	18	-0.345455		OCT	5	11	16	-0.457627		LIN	7	9	16	-0.346939		CO2	6	8	14	-0.428571
	H2O	11	9	20			H2O	11	13	24			H2O	9	7	16			BNZ	14	19	33			H2O	16	21	37			H2O	15	28	43			H2O	14	19	33			Air	13	22	35
14/2/2013	PNA	16	22	38	0.55102	14/2/2013	PUT	20	16	36	0.285714	14/2/2013	2-3 BUD	22	18	40	0.333333	14/2/2013	H2O	8	6	14	-0.471698	14/2/2013	MCH	6	11	17	-0.423729	14/2/2013	OCT	8	9	17	-0.381818	14/2/2013	LIN	11	18	29	-0.147059	14/2/2013	CO2	5	7	12	-0.5
1mM PNA	H2O	4	7	11		1mM PUT	H2O	12	8	20		1mM 2-3 BUD	H2O	11	9	20		1mM BNZ	BNZ	18	21	39		1mM MCH	H2O	18	24	42		1mM OCT	H2O	15	23	38		1mM LIN	H2O	16	23	39		1%CO2	Air	16	20	36
	PNA	19	18	37	0.321429		PUT	14	17	31	0.148148		2-3 BUD	15	26	41	0.518519		BNZ	6	9	15	-0.4		MCH	9	13	22	-0.301587		OCT	4	9	13	-0.48		LIN	11	7	18	-0.307692		CO2	4	9	13	-0.509434
	H2O	8	11	19			H2O	9	14	23			H2O	4	9	13			H2O	16	19	35			H2O	19	22	41			H2O	16	21	37			H2O	14	20	34			Air	14	26	40
	average PI				0.346057		average PI				0.278213		average PI				0.383593		average PI				-0.395167		average PI				-0.375626		average PI				-0.376998		average PI				-0.25983		average PI				-0.474798
	SD				0.100039		SD				0.0973822		SD				0.0860267		SD				0.0771163		SD				0.0832174		SD				0.0944245		SD				0.0880671		SD				0.0816388
	n				8		n				8		n				8		n				8		n				8		n				8		n				8		n				8
	SEM				0.0353691		SEM				0.0344298		SEM				0.030415		SEM				0.0272647		SEM				0.0294218		SEM				0.0333841		SEM				0.0311364		SEM				0.0288637
5 week old
17/2/2013	PNA	13	19	32	0.207547	17/2/2013	PUT	17	14	31	0.148148	17/2/2013	2-3 BUD	12	19	31	0.169811	17/2/2013	BNZ	6	13	19	-0.283019	17/2/2013	MCH	6	18	24	-0.157895	17/2/2013	OCT	12	14	26	-0.267606	17/2/2013	LIN	10	15	25	-0.122807	17/2/2013	CO2	7	13	20	-0.322034
1mM PNA	H2O	10	11	21		1mM PUT	H2O	10	13	23		1mM 2-3 BUT	H2O	9	13	22		1mM BNZ	H2O	22	12	34		1mM MCH	H2O	15	18	33		1mM OCT	H2O	19	26	45		1mM LIN	H2O	13	19	32		1%CO2	Air	16	23	39
	PNA	15	18	33	0.346939		PUT	15	18	33	0.118644		2-3 BUD	16	21	37	0.37037		BNZ	8	13	21	-0.192308		MCH	7	11	18	-0.25		OCT	8	12	20	-0.384615		LIN	8	13	21	-0.288136		CO2	6	12	18	-0.4
	H2O	9	7	16			H2O	16	10	26			H2O	11	6	17			H2O	8	23	31			H2O	9	21	30			H2O	19	26	45			H2O	15	23	38			Air	16	26	42
19/2/2013	PNA	15	17	32	0.230769	19/2/2013	PUT	20	16	36	0.285714	19/2/2013	2-3 BUD	13	26	39	0.278689	19/2/2013	BNZ	11	16	27	-0.260274	19/2/2013	MCH	9	7	16	-0.346939	19/2/2013	OCT	8	14	22	-0.241379	19/2/2013	LIN	12	15	27	-0.181818	19/2/2013	CO2	15	8	23	-0.192982
1mM PNA	H2O	8	12	20		1mM PUT	H2O	8	12	20		1mM 2-3 BUD	H2O	12	10	22		1mM BNZ	H2O	16	30	46		1mM MCH	H2O	13	20	33		1mM OCT	H2O	17	19	36		1mM LIN	H2O	15	24	39		1%CO2	Air	20	14	34
	PNA	18	21	39	0.344828		PUT	19	14	33	0.178571		2-3 BUD	17	15	32	0.142857		BNZ	7	4	11	-0.5		MCH	6	17	23	-0.220339		OCT	8	11	19	-0.377049		LIN	9	11	20	-0.230769		CO2	6	9	15	-0.444444
	H2O	6	13	19			H2O	11	12	23			H2O	10	14	24			H2O	14	19	33			H2O	14	22	36			H2O	20	22	42			H2O	11	21	32			Air	18	21	39
23/2/2013	PNA	16	18	34	0.307692	23/2/2013	PUT	15	18	33	0.269231	23/2/2013	2-3 BUD	23	19	42	0.253731	23/2/2013	BNZ	13	7	20	-0.393939	23/2/2013	MCH	5	12	17	-0.333333	23/2/2013	OCT	12	9	21	-0.222222	23/2/2013	LIN	8	13	21	-0.142857	23/2/2013	CO2	6	9	15	-0.387755
1mM PNA	H2O	7	11	18		1mM PUT	H2O	12	7	19		1mM 2-3 BUT	H2O	9	16	25		1mM BNZ	H2O	26	20	46		1mM MCH	H2O	18	16	34		1mM OCT	H2O	14	19	33		1mM LIN	H2O	12	16	28		1%CO2	Air	13	21	34
	PNA	14	23	37	0.254237		PUT	16	19	35	0.166667		2-3 BUD	18	20	38	0.490196		BNZ	9	16	25	-0.230769		MCH	6	6	12	-0.368421		OCT	12	8	20	-0.285714		LIN	14	9	23	-0.233333		CO2	10	17	27	-0.19403
	H2O	10	12	22			H2O	12	13	25			H2O	4	9	13			H2O	21	19	40			H2O	12	14	26			H2O	15	21	36			H2O	15	22	37			Air	18	22	40
27/2/2013	PNA	19	17	36	0.358491	27/2/2013	PUT	7	21	28	0.12	27/2/2013	2-3 BUD	13	20	33	0.2	27/2/2013	BNZ	7	9	16	-0.384615	27/2/2013	MCH	12	8	20	-0.230769	27/2/2013	OCT	7	16	23	-0.233333	27/2/2013	LIN	15	16	31	-0.101449	27/2/2013	CO2	6	9	15	-0.423077
1mM PNA	H2O	8	9	17		1mM PUT	H2O	8	14	22		1mM 2-3 BUT	H2O	10	12	22		1mM BNZ	H2O	13	23	36		1mM MCH	H2O	12	20	32		1mM OCT	H2O	17	20	37		1mM LIN	H2O	14	24	38		1%CO2	Air	19	18	37
	PNA	15	19	34	0.192982		PUT	16	25	41	0.464286		2-3 BUD	14	21	35	0.22807		BNZ	6	9	15	-0.268293		MCH	10	9	19	-0.22449		OCT	9	12	21	-0.275862		LIN	10	17	27	-0.181818		CO2	7	12	19	-0.415385
	H2O	11	12	23			H2O	9	6	15			H2O	13	9	22			H2O	11	15	26			H2O	14	16	30			H2O	19	18	37			H2O	18	21	39			Air	22	24	46
	average PI				0.280436		average PI				0.218908		average PI				0.266716		average PI				-0.314152		average PI				-0.266523		average PI				-0.285973		average PI				-0.185373		average PI				-0.347463
	SD				0.0671016		SD				0.117354		SD				0.11444		SD				0.10257		SD				0.0742243		SD				0.0624369		SD				0.0629191		SD				0.10154
	n				8		n				8		n				8		n				8		n				8		n				8		n				8		n				8
	SEM				0.023724		SEM				0.0414911		SEM				0.0404606		SEM				0.036264		SEM				0.0262423		SEM				0.0220748		SEM				0.0222453		SEM				0.0358998
6 week old
2013-03-03	PNA	14	22	36	0.241379	2013-03-03	PUT	19	13	32	0.103448	2013-03-03	2-3 BUD	10	19	29	0.0545455	2013-03-03	BNZ	13	12	25	-0.166667	2013-03-03	MCH	15	13	28	-0.151515	2013-03-03	OCT	14	16	30	-0.15493	2013-03-03	LIN	14	17	31	-0.0461538	2013-03-03	CO2	16	11	27	-0.181818
1mM PNA	H2O	12	10	22		1mM PUT	H2O	10	16	26		1mM 2-3 BUT	H2O	10	16	26		1mM BNZ	H2O	19	16	35		1mM MCH	H2O	16	22	38		1mM OCT	H2O	19	22	41		1mM LIN	H2O	19	15	34		1%CO2	Air	15	24	39
	PNA	15	19	34	0.133333		PUT	18	17	35	0.372549		2-3 BUD	16	18	34	0.333333		BNZ	12	7	19	-0.333333		MCH	10	12	22	-0.214286		OCT	16	13	29	-0.0333333		LIN	16	11	27	-0.114754		CO2	8	10	18	-0.320755
	H2O	14	12	26			H2O	6	10	16			H2O	5	12	17			H2O	10	28	38			H2O	16	18	34			H2O	14	17	31			H2O	15	19	34			Air	16	19	35
2013-04-03	PNA	18	16	34	0.192982	2013-04-03	PUT	16	14	30	0.0909091	2013-04-03	2-3 BUD	17	18	35	0.129032	2013-04-03	BNZ	13	11	24	-0.2	2013-04-03	MCH	6	10	16	-0.288889	2013-04-03	OCT	13	15	28	-0.211268	2013-04-03	LIN	7	10	17	-0.291667	2013-04-03	CO2	5	12	17	-0.32
1mM PNA	H2O	7	16	23		1mM PUT	H2O	9	16	25		1mM 2-3 BUD	H2O	12	15	27		1mM BNZ	H2O	15	21	36		1mM MCH	H2O	12	17	29		1mM OCT	H2O	17	26	43		1mM LIN	H2O	13	18	31		1%CO2	Air	15	18	33
	PNA	15	21	36	0.220339		PUT	21	17	38	0.288136		2-3 BUD	19	21	40	0.19403		BNZ	10	13	23	-0.192982		MCH	6	9	15	-0.285714		OCT	15	18	33	-0.12		LIN	11	12	23	-0.148148		CO2	10	12	22	-0.301587
	H2O	10	13	23			H2O	12	9	21			H2O	15	12	27			H2O	16	18	34			H2O	15	12	27			H2O	20	22	42			H2O	11	20	31			Air	21	20	41
2013-06-03	PNA	18	20	38	0.1875	2013-06-03	PUT	17	20	37	0.15625	2013-06-03	2-3 BUD	16	18	34	0.152542	2013-06-03	BNZ	9	11	20	-0.298246	2013-06-03	MCH	9	13	22	-0.137255	2013-06-03	OCT	10	18	28	-0.151515	2013-06-03	LIN	10	13	23	-0.132075	2013-06-03	CO2	14	10	24	-0.127273
1mM PNA	H2O	8	18	26		1mM PUT	H2O	15	12	27		1mM 2-3 BUT	H2O	10	15	25		1mM BNZ	H2O	15	22	37		1mM MCH	H2O	12	17	29		1mM OCT	H2O	14	24	38		1mM LIN	H2O	14	16	30		1%CO2	Air	13	18	31
	PNA	19	20	39	0.322034		PUT	26	13	39	0.114286		2-3 BUD	14	27	41	0.490909		BNZ	7	13	20	-0.047619		MCH	8	14	22	-0.169811		OCT	10	14	24	-0.157895		LIN	9	14	23	-0.115385		CO2	9	8	17	-0.333333
	H2O	7	13	20			H2O	17	14	31			H2O	3	11	14			H2O	12	10	22			H2O	12	19	31			H2O	6	27	33			H2O	16	13	29			Air	15	19	34
2013-08-03	PNA	14	19	33	0.157895	2013-08-03	PUT	14	19	33	0.1	2013-08-03	2-3 BUD	13	18	31	0.127273	2013-08-03	BNZ	15	12	27	-0.129032	2013-08-03	MCH	10	16	26	-0.1875	2013-08-03	OCT	12	16	28	-0.164179	2013-08-03	LIN	14	17	31	-0.138889	2013-08-03	CO2	12	17	29	-0.134328
1mM PNA	H2O	11	13	24		1mM PUT	H2O	10	17	27		1mM 2-3 BUT	H2O	16	8	24		1mM BNZ	H2O	26	9	35		1mM MCH	H2O	18	20	38		1mM OCT	H2O	17	22	39		1mM LIN	H2O	18	23	41		1%CO2	Air	16	22	38
	PNA	19	14	33	0.294118		PUT	16	20	36	0.107692		2-3 BUD	13	19	32	0.0322581		BNZ	12	16	28	-0.125		MCH	10	7	17	-0.15		OCT	8	13	21	-0.263158		LIN	13	15	28	-0.0666667		CO2	13	5	18	-0.320755
	H2O	8	10	18			H2O	13	16	29			H2O	14	16	30			H2O	19	17	36			H2O	13	10	23			H2O	15	21	36			H2O	15	17	32			Air	13	22	35
	average PI				0.218698		average PI				0.166659		average PI				0.18924		average PI				-0.18661		average PI				-0.198121		average PI				-0.157035		average PI				-0.131717		average PI				-0.254981
	SD				0.0649201		SD				0.105324		SD				0.152778		SD				0.0933789		SD				0.0600944		SD				0.0665084		SD				0.073691		SD				0.090562
	n				8		n				8		n				8		n				8		n				8		n				8		n				8		n				8
	SEM				0.0229527		SEM				0.0372378		SEM				0.0540152		SEM				0.0330144		SEM				0.0212466		SEM				0.0235143		SEM				0.0260537		SEM				0.0320185
7 week old
20/3/2013	PNA	18	15	33	0.118644	20/3/2013	PUT	19	14	33	0.047619	20/3/2013	2-3 BUD	15	17	32	0.142857	20/3/2013	BNZ	11	13	24	-0.0943396	20/3/2013	MCH	15	13	28	-0.0967742	20/3/2013	OCT	8	17	25	-0.253731	20/3/2013	LIN	10	18	28	-0.0666667	20/3/2013	CO2	16	12	28	-0.176471
1mM PNA	H2O	12	14	26		1mM PUT	H2O	12	18	30		1mM 2-3 BUT	H2O	8	16	24		1mM BNZ	H2O	17	12	29		1mM MCH	H2O	16	18	34		1mM OCT	H2O	20	22	42		1mM LIN	H2O	14	18	32		1%CO2	Air	14	26	40
	PNA	15	19	34	0.0625		PUT	18	17	35	0.0294118		2-3 BUD	16	18	34	0.259259		BNZ	10	9	19	-0.116279		MCH	11	14	25	0.0638298		OCT	16	19	35	-0.0789474		LIN	8	11	19	-0.22449		CO2	10	17	27	-0.15625
	H2O	14	16	30			H2O	13	20	33			H2O	6	14	20			H2O	18	6	24			H2O	9	13	22			H2O	21	20	41			H2O	13	17	30			Air	17	20	37
21/3/2013	PNA	16	14	30	0.363636	21/3/2013	PUT	16	18	34	0.214286	21/3/2013	2-3 BUD	16	16	32	0.015873	21/3/2013	BNZ	11	9	20	-0.259259	21/3/2013	MCH	8	6	14	-0.282051	21/3/2013	OCT	15	14	29	-0.09375	21/3/2013	LIN	13	14	27	-0.0357143	21/3/2013	CO2	13	21	34	-0.0810811
1mM PNA	H2O	8	6	14		1mM PUT	H2O	9	13	22		1mM 2-3 BUD	H2O	17	14	31		1mM BNZ	H2O	15	19	34		1mM MCH	H2O	14	11	25		1mM OCT	H2O	19	16	35		1mM LIN	H2O	11	18	29		1%CO2	Air	23	17	40
	PNA	16	15	31	0.107143		PUT	21	18	39	0.0263158		2-3 BUD	12	20	32	0.122807		BNZ	12	15	27	-0.114754		MCH	12	15	27	-0.1		OCT	17	16	33	-0.108108		LIN	17	14	31	-0.0746269		CO2	13	21	34	-0.0684932
	H2O	9	16	25			H2O	17	20	37			H2O	10	15	25			H2O	16	18	34			H2O	15	18	33			H2O	21	20	41			H2O	20	16	36			Air	20	19	39
24/3/2013	PNA	17	19	36	0.0909091	24/3/2013	PUT	16	22	38	0.134328	24/3/2013	2-3 BUD	17	20	37	0.233333	24/3/2013	BNZ	8	13	21	-0.106383	24/3/2013	MCH	9	16	25	-0.107143	24/3/2013	OCT	10	13	23	-0.148148	24/3/2013	LIN	19	13	32	-0.0447761	24/3/2013	CO2	13	7	20	-0.148936
1mM PNA	H2O	15	15	30		1mM PUT	H2O	12	17	29		1mM 2-3 BUT	H2O	13	10	23		1mM BNZ	H2O	12	14	26		1mM MCH	H2O	12	19	31		1mM OCT	H2O	12	19	31		1mM LIN	H2O	16	19	35		1%CO2	Air	19	8	27
	PNA	13	15	28	0.302326		PUT	17	15	32	0.0491803		2-3 BUD	14	17	31	0.0508475		BNZ	9	12	21	-0.207547		MCH	12	6	18	-0.1		OCT	13	16	29	-0.0333333		LIN	15	12	27	-0.0357143		CO2	9	12	21	-0.192308
	H2O	6	9	15			H2O	16	13	29			H2O	12	16	28			H2O	9	23	32			H2O	8	14	22			H2O	12	19	31			H2O	16	13	29			Air	15	16	31
26/3/2013	PNA	16	12	28	0.12	26/3/2013	PUT	12	14	26	0.0196078	26/3/2013	2-3 BUD	16	13	29	0.0943396	26/3/2013	BNZ	19	12	31	-0.0746269	26/3/2013	MCH	6	10	16	-0.0857143	26/3/2013	OCT	16	14	30	-0.047619	26/3/2013	LIN	17	16	33	-0.0149254	26/3/2013	CO2	14	18	32	-0.030303
1mM PNA	H2O	14	8	22		1mM PUT	H2O	14	11	25		1mM 2-3 BUT	H2O	14	10	24		1mM BNZ	H2O	11	25	36		1mM MCH	H2O	12	7	19		1mM OCT	H2O	18	15	33		1mM LIN	H2O	22	12	34		1%CO2	Air	12	22	34
	PNA	16	19	35	0.09375		PUT	14	23	37	0.15625		2-3 BUD	15	21	36	0.0909091		BNZ	16	13	29	-0.09375		MCH	7	10	17	-0.128205		OCT	11	19	30	-0.047619		LIN	16	14	30	-0.047619		CO2	15	17	32	-0.0724638
	H2O	14	15	29			H2O	8	19	27			H2O	13	17	30			H2O	12	23	35			H2O	13	9	22			H2O	15	18	33			H2O	13	20	33			Air	21	16	37
	average PI				0.157363		average PI				0.0846249		average PI				0.126278		average PI				-0.133367		average PI				-0.104507		average PI				-0.101407		average PI				-0.0680666		average PI				-0.115788
	SD				0.111125		SD				0.073401		SD				0.0841613		SD				0.0646542		SD				0.0932595		SD				0.0721266		SD				0.0658907		SD				0.0596414
	n				8		n				8		n				8		n				8		n				8		n				8		n				8		n				8
	SEM				0.0392887		SEM				0.0259512		SEM				0.0297555		SEM				0.0228587		SEM				0.0329722		SEM				0.0255006		SEM				0.0232959		SEM				0.0210864
8 week old
2013-12-05	PNA	10	12	22	0.0232558	2013-12-05	PUT	16	21	37	0.0724638	2013-12-05	2-3 BUD	23	14	37	0.0277778	2013-12-05	BNZ	12	10	22	-0.22807	2013-12-05	MCH	9	14	23	-0.0980392	2013-12-05	OCT	6	11	17	-0.105263	2013-12-05	LIN	11	13	24	-0.111111	2013-12-05	CO2	13	6	19	-0.155556
1mM PNA	H2O	8	13	21		1mM PUT	H2O	15	17	32		1mM 2-3 BUT	H2O	19	16	35		1mM BNZ	H2O	18	17	35		1mM MCH	H2O	12	16	28		1mM OCT	H2O	8	13	21		1mM LIN	H2O	14	16	30		1%CO2	Air	7	19	26
	PNA	12	14	26	0.0612245		PUT	19	22	41	0.0512821		2-3 BUD	18	15	33	0.0819672		BNZ	13	13	26	-0.0188679		MCH	13	22	35	-0.0140845		OCT	9	11	20	-0.0697674		LIN	10	16	26	-0.037037		CO2	12	15	27	-0.0689655
	H2O	10	13	23			H2O	23	14	37			H2O	20	8	28			H2O	17	10	27			H2O	19	17	36			H2O	7	16	23			H2O	11	17	28			Air	14	17	31
14/5/2013	PNA	14	16	30	0.132075	14/5/2013	PUT	14	14	28	0.0181818	14/5/2013	2-3 BUD	17	15	32	0.0666667	14/5/2013	BNZ	15	10	25	-0.166667	14/5/2013	MCH	17	4	21	-0.0666667	14/5/2013	OCT	10	12	22	-0.137255	14/5/2013	LIN	18	3	21	-0.0454545	14/5/2013	CO2	14	9	23	-0.0416667
1mM PNA	H2O	11	12	23		1mM PUT	H2O	12	15	27		1mM 2-3 BUT	H2O	16	12	28		1mM BNZ	H2O	13	22	35		1mM MCH	H2O	15	9	24		1mM OCT	H2O	13	16	29		1mM LIN	H2O	10	13	23		1%CO2	Air	12	13	25
	PNA	12	9	21	0.0769231		PUT	16	18	34	0.236364		2-3 BUD	24	15	39	0.2		BNZ	18	9	27	-0.0689655		MCH	14	6	20	-0.111111		OCT	5	7	12	-0.0769231		LIN	19	10	29	-0.0333333		CO2	9	10	19	-0.0731707
	H2O	10	8	18			H2O	9	12	21			H2O	9	17	26			H2O	14	17	31			H2O	7	18	25			H2O	6	8	14			H2O	16	15	31			Air	12	10	22
16/5/2013	PNA	10	13	23	0.121951	16/5/2013	PUT	17	18	35	0.22807	16/5/2013	2-3 BUD	19	15	34	0.0149254	16/5/2013	BNZ	15	15	30	0.0169492	16/5/2013	MCH	12	18	30	-0.0322581	16/5/2013	OCT	7	12	19	-0.0731707	16/5/2013	LIN	8	14	22	-0.0638298	16/5/2013	CO2	8	5	13	-0.103448
1mM PNA	H2O	8	10	18		1mM PUT	H2O	15	16	22		1mM 2-3 BUT	H2O	13	20	33		1mM BNZ	H2O	12	17	29		1mM MCH	H2O	11	21	32		1mM OCT	H2O	9	13	22		1mM LIN	H2O	10	15	25		1%CO2	Air	9	7	16
	PNA	12	17	29	0.0357143		PUT	19	18	37	0.0136986		2-3 BUD	19	16	35	0.0769231		BNZ	15	15	30	0.0169492		MCH	6	14	20	-0.0243902		OCT	5	7	12	-0.0769231		LIN	11	12	23	-0.0212766		CO2	9	12	21	-0.0232558
	H2O	13	14	27			H2O	16	20	36			H2O	12	18	30			H2O	11	18	29			H2O	3	18	21			H2O	6	8	14			H2O	14	10	24			Air	12	10	22
19/5/2013	PNA	13	10	23	0.179487	19/5/2013	PUT	14	14	28	0.0181818	19/5/2013	2-3 BUD	14	21	35	0.0294118	19/5/2013	BNZ	14	18	32	0.0491803	19/5/2013	MCH	12	15	27	-0.0181818	19/5/2013	OCT	9	8	17	-0.0285714	19/5/2013	LIN	8	12	20	-0.047619	19/5/2013	CO2	5	7	12	-0.172414
1mM PNA	H2O	7	9	16		1mM PUT	H2O	12	15	27		1mM 2-3 BUT	H2O	15	18	33		1mM BNZ	H2O	12	17	29		1mM MCH	H2O	15	13	28		1mM OCT	H2O	11	7	18		1mM LIN	H2O	13	9	22		1%CO2	Air	10	7	17
	PNA	12	9	21	0.0769231		PUT	16	18	34	0.236364		2-3 BUD	14	18	32	0		BNZ	16	19	35	0.0606061		MCH	16	13	29	-0.0793651		OCT	5	5	10	-0.130435		LIN	12	7	19	-0.116279		CO2	5	6	11	-0.0833333
	H2O	10	8	18			H2O	9	12	21			H2O	15	17	32			H2O	13	18	31			H2O	12	22	34			H2O	5	8	13			H2O	10	14	24			Air	8	5	13
	average PI				0.0884443		average PI				0.109326		average PI				0.062209		average PI				-0.0423607		average PI				-0.0555121		average PI				-0.0872886		average PI				-0.0594926		average PI				-0.0902262
	SD				0.0525786		SD				0.104788		SD				0.063223		SD				0.105029		SD				0.0381956		SD				0.0355572		SD				0.0356472		SD				0.0518666
	n				8		n				8		n				8		n				8		n				8		n				8		n				8		n				8
	SEM				0.0185894		SEM				0.0370483		SEM				0.0223527		SEM				0.0371332		SEM				0.0135042		SEM				0.0125714		SEM				0.0126032		SEM				0.0183376
9 week old
18/5/2013	PNA	6	11	17	-0.105263	18/5/2013	PUT	12	15	27	0.0188679	18/5/2013	2-3 BUD	10	13	23	0.0222222	18/5/2013	BNZ	7	9	16	-0.0588235	18/5/2013	MCH	13	10	23	-0.0212766	18/5/2013	OCT	16	5	21	-0.106383	18/5/2013	LIN	12	15	27	-0.114754	18/5/2013	CO2	11	7	18	-0.0769231
1mM PNA	H2O	9	12	21		1mM PUT	H2O	10	16	26		1mM 2-3 BUT	H2O	12	10	22		1mM BNZ	H2O	8	10	18		1mM MCH	H2O	10	14	24		1mM OCT	H2O	15	11	26		1mM LIN	H2O	16	18	34		1%CO2	Air	8	13	21
	PNA	10	12	22	0.0731707		PUT	4	7	11	0.222222		2-3 BUD	11	10	21	0		BNZ	10	10	20	-0.0243902		MCH	13	22	35	-0.0140845		OCT	15	13	28	-0.0819672		LIN	15	14	29	-0.0333333		CO2	10	7	17	-0.0810811
	H2O	8	11	19			H2O	2	5	7			H2O	9	12	21			H2O	9	12	21			H2O	19	17	36			H2O	17	16	33			H2O	13	18	31			Air	8	12	20
19/5/2013	PNA	16	18	34	0.0149254	19/5/2013	PUT	11	13	24	0.0666667	19/5/2013	2-3 BUD	13	16	29	0.0545455	19/5/2013	BNZ	12	14	26	-0.0877193	19/5/2013	MCH	17	4	21	-0.0666667	19/5/2013	OCT	9	16	25	-0.107143	19/5/2013	LIN	12	6	18	-0.027027	19/5/2013	CO2	9	7	16	0
1mM PNA	H2O	15	18	33		1mM PUT	H2O	9	12	21		1mM 2-3 BUT	H2O	12	14	26		1mM BNZ	H2O	15	16	31		1mM MCH	H2O	15	9	24		1mM OCT	H2O	13	18	31		1mM LIN	H2O	11	8	19		1%CO2	Air	5	11	16
	PNA	18	14	32	0.207547		PUT	11	10	21	0.05		2-3 BUD	8	12	20	0.025641		BNZ	7	12	19	-0.0731707		MCH	14	6	20	-0.111111		OCT	13	17	30	-0.0625		LIN	13	12	25	-0.0196078		CO2	8	9	17	-0.0555556
	H2O	12	9	21			H2O	7	12	19			H2O	10	9	19			H2O	8	14	22			H2O	7	18	25			H2O	19	15	34			H2O	10	16	26			Air	10	9	19
22/5/2013	PNA	9	8	17	0.0625	22/5/2013	PUT	13	12	25	0.0204082	22/5/2013	2-3 BUD	11	13	24	0.0434783	22/5/2013	BNZ	10	14	24	0.0434783	22/5/2013	MCH	12	18	30	-0.0322581	22/5/2013	OCT	17	15	32	-0.0153846	22/5/2013	LIN	6	5	11	-0.0434783	22/5/2013	CO2	9	3	12	-0.0769231
1mM PNA	H2O	3	12	15		1mM PUT	H2O	13	11	24		1mM 2-3 BUT	H2O	10	12	22		1mM BNZ	H2O	9	13	22		1mM MCH	H2O	11	21	32		1mM OCT	H2O	13	20	33		1mM LIN	H2O	3	9	12		1%CO2	Air	8	6	14
	PNA	14	19	33	0.0153846		PUT	20	19	39	0.04		2-3 BUD	6	12	18	0.0588235		BNZ	11	14	25	-0.0196078		MCH	6	14	20	-0.0243902		OCT	16	14	30	0		LIN	14	11	25	-0.0740741		CO2	4	13	17	0.133333
	H2O	21	11	32			H2O	17	19	36			H2O	9	7	16			H2O	8	18	26			H2O	3	18	21			H2O	11	19	30			H2O	14	15	29			Air	5	8	13
25/5/2013	PNA	13	18	31	0.0163934	25/5/2013	PUT	11	16	27	0.0588235	25/5/2013	2-3 BUD	10	14	24	0.116279	25/5/2013	BNZ	10	11	21	-0.16	25/5/2013	MCH	12	15	27	-0.0181818	25/5/2013	OCT	15	7	22	-0.0833333	25/5/2013	LIN	9	11	20	-0.183673	25/5/2013	CO2	7	9	16	-0.0857143
1mM PNA	H2O	14	16	30		1mM PUT	H2O	10	14	24		1mM 2-3 BUT	H2O	12	7	19		1mM BNZ	H2O	13	16	29		1mM MCH	H2O	15	13	28		1mM OCT	H2O	12	14	26		1mM LIN	H2O	13	16	29		1%CO2	Air	7	12	19
	PNA	16	20	36	0.0746269		PUT	15	19	34	0.236364		2-3 BUD	8	10	18	0.0285714		BNZ	12	7	19	-0.0731707		MCH	16	13	29	-0.0793651		OCT	14	10	24	-0.0943396		LIN	5	8	13	-0.0714286		CO2	6	8	14	-0.0344828
	H2O	14	17	31			H2O	10	11	21			H2O	8	9	17			H2O	8	14	22			H2O	12	22	34			H2O	13	16	29			H2O	4	11	15			Air	9	6	15
	average PI				0.0449106		average PI				0.089169		average PI				0.0436951		average PI				-0.0566755		average PI				-0.0459168		average PI				-0.0688813		average PI				-0.0709221		average PI				-0.0346683
	SD				0.0874872		SD				0.0881709		SD				0.0349287		SD				0.0593243		SD				0.0355352		SD				0.0406128		SD				0.0552531		SD				0.0738662
	n				8		n				8		n				8		n				8		n				8		n				8		n				8		n				8
	SEM				0.0309314		SEM				0.0311731		SEM				0.0123492		SEM				0.0209743		SEM				0.0125636		SEM				0.0143588		SEM				0.0195349		SEM				0.0261157
10 week old
29/5/2013	PNA	6	9	15	0.111111	29/5/2013	PUT	9	13	22	0.0731707	29/5/2013	2-3 BUD	9	12	21	0.0769231	29/5/2013	BNZ	10	8	18	-0.027027	29/5/2013	MCH	12	6	18	-0.0769231	29/5/2013	OCT	14	10	24	-0.04	29/5/2013	LIN	5	8	13	-0.0714286	29/5/2013	CO2	4	15	19	-0.05
1mM PNA	H2O	4	8	12		1mM PUT	H2O	7	12	19		1mM 2-3 BUT	H2O	7	11	18		1mM BNZ	H2O	8	11	19		1mM MCH	H2O	8	13	21		1mM OCT	H2O	12	14	26		1mM LIN	H2O	7	8	15		1%CO2	Air	9	12	21
	PNA	6	12	18	0.0285714		PUT	4	10	14	0.0769231		2-3 BUD	5	8	13	0.04		BNZ	9	7	16	-0.030303		MCH	12	10	22	-0.0222222		OCT	5	13	18	-0.027027		LIN	12	16	28	-0.0508475		CO2	9	8	17	-0.0555556
	H2O	7	10	17			H2O	3	9	12			H2O	5	7	12			H2O	4	13	17			H2O	8	15	23			H2O	3	16	19			H2O	14	17	31			Air	8	11	19
2013-01-06	PNA	7	9	16	0.0666667	2013-01-06	PUT	7	13	20	0.0526316	2013-01-06	2-3 BUD	8	7	15	0.0344828	2013-01-06	BNZ	12	15	27	-0.0689655	2013-01-06	MCH	16	7	23	-0.0212766	2013-01-06	OCT	7	9	16	-0.0588235	2013-01-06	LIN	14	19	33	-0.0149254	2013-01-06	CO2	7	6	13	-0.037037
1mM PNA	H2O	1	13	14		1mM PUT	H2O	7	11	18		1mM 2-3 BUT	H2O	0	14	14		1mM BNZ	H2O	15	16	31		1mM MCH	H2O	10	14	24		1mM OCT	H2O	8	10	18		1mM LIN	H2O	16	18	34		1%CO2	Air	6	8	14
	PNA	5	5	10	0.0526316		PUT	6	9	15	0.0714286		2-3 BUD	9	14	23	0.0454545		BNZ	14	12	26	-0.037037		MCH	9	12	21	-0.0454545		OCT	6	8	14	-0.0344828		LIN	8	11	19	-0.025641		CO2	6	9	15	-0.0625
	H2O	3	6	9			H2O	5	8	13			H2O	8	13	21			H2O	13	15	28			H2O	7	16	23			H2O	9	6	15			H2O	6	14	20			Air	8	9	17
2013-02-06	PNA	6	7	13	0.0833333	2013-02-06	PUT	5	6	11	0.047619	2013-02-06	2-3 BUD	10	14	24	0.0666667	2013-02-06	BNZ	12	6	18	-0.027027	2013-02-06	MCH	10	15	25	-0.0196078	2013-02-06	OCT	5	12	17	-0.170732	2013-02-06	LIN	7	15	22	-0.0222222	2013-02-06	CO2	3	12	15	-0.0322581
1mM PNA	H2O	6	5	11		1mM PUT	H2O	3	7	10		1mM 2-3 BUT	H2O	9	12	21		1mM BNZ	H2O	6	13	19		1mM MCH	H2O	14	12	26		1mM OCT	H2O	11	13	24		1mM LIN	H2O	5	18	23		1%CO2	Air	2	14	16
	PNA	5	7	12	0		PUT	14	8	22	0.1		2-3 BUD	5	11	16	0.0322581		BNZ	7	9	16	0		MCH	10	12	22	-0.0222222		OCT	6	12	18	-0.0526316		LIN	6	12	18	-0.0769231		CO2	8	16	24	0.0434783
	H2O	4	8	12			H2O	6	12	18			H2O	6	9	15			H2O	4	12	16			H2O	8	15	23			H2O	7	13	20			H2O	14	7	21			Air	8	14	22
2013-03-06	PNA	5	6	11	0.1	2013-03-06	PUT	6	14	20	0.0810811	2013-03-06	2-3 BUD	5	17	22	0.0232558	2013-03-06	BNZ	4	7	11	-0.0434783	2013-03-06	MCH	15	14	29	-0.0793651	2013-03-06	OCT	9	2	11	-0.0434783	2013-03-06	LIN	8	14	22	-0.0222222	2013-03-06	CO2	8	17	25	-0.0196078
1mM PNA	H2O	8	1	9		1mM PUT	H2O	6	11	17		1mM 2-3 BUT	H2O	12	9	21		1mM BNZ	H2O	5	7	12		1mM MCH	H2O	18	16	34		1mM OCT	H2O	4	8	12		1mM LIN	H2O	5	18	23		1%CO2	Air	7	19	26
	PNA	7	7	14	0.037037		PUT	12	8	20	0.111111		2-3 BUD	9	16	25	0.0204082		BNZ	14	6	20	-0.0243902		MCH	9	6	15	-0.0322581		OCT	5	7	12	-0.04		LIN	12	17	29	-0.0793651		CO2	5	9	14	-0.0666667
	H2O	5	8	13			H2O	9	7	16			H2O	8	16	24			H2O	9	12	21			H2O	8	8	16			H2O	4	9	13			H2O	15	19	34			Air	2	14	16
	average PI				0.0599189		average PI				0.0767456		average PI				0.0424311		average PI				-0.0322785		average PI				-0.0399162		average PI				-0.0583969		average PI				-0.0454469		average PI				-0.0350184
	SD				0.0377407		SD				0.0214192		SD				0.020041		SD				0.0194833		SD				0.0250744		SD				0.0464573		SD				0.0273809		SD				0.0354844
	n				8		n				8		n				8		n				8		n				8		n				8		n				8		n				8
	SEM				0.0133434		SEM				0.00757283		SEM				0.00708555		SEM				0.0068884		SEM				0.00886512		SEM				0.0164251		SEM				0.00968063		SEM				0.0125456
			Week 1		Week 2		Week 3		Week 4		Week 5		Week 6		Week 7		Week 8		Week 9		Week 10
			PI	SEM	PI	SEM	PI	SEM	PI	SEM	PI	SEM	PI	SEM	PI	SEM	PI	SEM	PI	SEM	PI	SEM
		Pentanoic acid	0.641488	0.0365921	0.548786	0.0303773	0.465246	0.0390085	0.346057	0.0353691	0.280436	0.023724	0.218698	0.0229527	0.157363	0.0392887	0.0884443	0.0185894	0.0449106	0.0309314	0.0599189	0.0133434
		Putrescine	0.550164	0.0440928	0.491424	0.035263	0.344433	0.0315452	0.278213	0.0344298	0.218908	0.0414911	0.166659	0.0372378	0.0846249	0.0259512	0.109326	0.0370483	0.089169	0.0311731	0.0767456	0.00757283
		2-3 Butanedione	0.676021	0.0291087	0.613678	0.0461246	0.499648	0.0408348	0.383593	0.030415	0.266716	0.0404606	0.18924	0.0540152	0.126278	0.0297555	0.062209	0.0223527	0.0436951	0.0123492	0.0424311	0.00708555
		Benzaldehyde	-0.747708	0.0501778	-0.649516	0.028654	-0.52418	0.0339679	-0.395167	0.0272647	-0.314152	0.036264	-0.18661	0.0330144	-0.133367	0.0228587	-0.0423607	0.0371332	-0.0566755	0.0209743	-0.0322785	0.0068884
		4-Methylcyclohexanol	-0.711902	0.0326824	-0.66357	0.0374063	-0.527038	0.0245947	-0.375626	0.0294218	-0.266523	0.0262423	-0.198121	0.0212466	-0.104507	0.0329722	-0.0555121	0.0135042	-0.0459168	0.0125636	-0.0399162	0.00886512
		3-Octanol	-0.717216	0.0393925	-0.626413	0.0409654	-0.511512	0.046271	-0.376998	0.0333841	-0.285973	0.0220748	-0.157035	0.0235143	-0.101407	0.0255006	-0.0872886	0.0125714	-0.0688813	0.0143588	-0.0583969	0.0164251
		Linalool	-0.555058	0.0320994	-0.432142	0.0579777	-0.37509	0.0474596	-0.25983	0.0311364	-0.185373	0.0222453	-0.131717	0.0260537	-0.0680666	0.0232959	-0.0594926	0.0126032	-0.0709221	0.0195349	-0.0454469	0.00968063
		CO2	-0.751017	0.0310058	-0.688171	0.0334117	-0.580409	0.033372	-0.474798	0.0288637	-0.347463	0.0358998	-0.254981	0.0320185	-0.115788	0.0210864	-0.0902262	0.0183376	-0.0346683	0.0261157	-0.0350184	0.0125456

## Sheet: Fig 1 B (CS and ORCO)
		week-1							week-2							week-3							week-4							week-5							week-6							Week-7
Date	Odors	male	female	total	PI		Date	Odors	male	female	total	PI		Date	Odors	male	female	total	PI		Date	Odors	male	female	total	PI		Date	Odors	male	female	total	PI		Date	Odors	male	female	total	PI		Date	Odors	male	female	total	PI	Date	Odors
27-08-2012	blue	18	22	40	0.860465		19-11-2013	blue	17	6	23	0.642857		23-04-2013	blue	10	17	27	0.542857		19-11-2013	blue	16	28	44	0.6		27-08-2012	blue	18	16	34	0.658537		21-11-2012	blue	17	14	31	0.347826		27-08-2012	blue	9	12	21	0.615385	2013-03-07	blue
	red	2	1	3				red	2	3	5				red	3	5	8				red	7	4	11				red	2	5	7				red	4	11	15				red	3	2	5			red
	blue	15	31	46	0.735849		19.11.2013	blue	34	11	45	0.551724			blue	16	14	30	0.5		19-11-2013	blue	31	12	43	0.686275			blue	15	26	41	0.607843		21-11-2013	blue	8	6	14	0.4			blue	13	11	24	0.5		blue
	red	3	4	7				red	4	9	13				red	6	4	10				red	2	6	8				red	4	6	10				red	2	4	6				red	3	5	8			red
15-04-2013	blue	3	18	21	0.68		21.11.2013	blue	48	17	65	0.64557		25.04.2018	blue	7	20	27	0.5		19-11-2013	blue	16	12	28	0.435897		15-04-2013	blue	6	19	25	0.666667		21-11-2013	blue	21	36	57	0.561644		25.04.2018	blue	4	8	12	0.411765		blue
	red	3	1	4				red	5	9	14				red	4	5	9				red	4	7	11				red	3	2	5				red	12	4	16				red	2	3	5			red
23-04-2013	blue	6	10	16	0.52381		21.11.2013	blue	21	6	27	0.6875		07.05.2013	blue	26	14	40	0.777778		21-11-2013	blue	16	6	22	0.692308		23-04-2013	blue	4	9	13	0.529412		22.11.2018	blue	39	15	54	0.459459			blue	3	9	12	0.411765	2013-12-07	blue
	red	2	3	5				red	2	3	5				red	2	3	5				red	1	3	4				red	2	2	4				red	13	7	20				red	2	3	5			red
25.04.2013	blue	13	18	31	0.589744		21.11.2013	blue	9	14	23	0.642857		13.05.2013	blue	5	9	14	0.555556		21-11-2013	blue	26	28	54	0.479452		25.04.2018	blue	4	13	17	0.36		24.11.2018	blue	33	25	58	0.432099		07.05.2013	blue	15	12	27	0.6875		blue
	red	2	6	8				red	2	3	5				red	2	2	4				red	7	12	19				red	5	3	8				red	16	7	23				red	3	2	5			red
	blue	9	15	24	0.548387		24.11.2013	blue	18	29	47	0.382353		15.05.2013	blue	13	21	34	0.478261		24-11-2013	blue	14	11	25	0.515152			blue	4	9	13	0.3		24.11.2018	blue	23	21	44	0.517241		13.05.2013	blue	8	11	19	0.583333	16/7/2013	blue
	red	4	3	7				red	9	12	21				red	5	7	12				red	5	3	8				red	4	3	7				red	8	6	14				red	2	3	5			red
07.05.2013	blue	21	14	35	0.521739		25.11.2013	blue	27	31	58	0.506494		15.05.2013	blue	14	17	31	0.722222		24-11-2013	blue	42	16	58	0.567568		07.05.2013	blue	19	12	31	0.675676		25.11.2018	blue	47	11	58	0.546667		15.05.2013	blue	12	9	21	0.448276		blue
	red	4	7	11				red	7	12	19				red	3	2	5				red	7	9	16				red	2	4	6				red	11	6	17				red	5	3	8			red
13.05.2013	blue	22	16	38	0.55102		25.11.2013	blue	41	12	53	0.766667		22.05.2013	blue	21	23	44	0.491525		24-11-2013	blue	27	13	40	0.333333		13.05.2013	blue	23	13	36	0.846154		25.11.2018	blue	28	34	62	0.746479			blue	13	6	19	0.461538	19/7/2013	blue
	red	6	5	11				red	4	3	7				red	9	6	15				red	12	8	20				red	1	2	3				red	2	7	9				red	3	4	7			red
15.05.2013	blue	27	19	46	0.460317										blue	13	9	22	0.375									15.05.2013	blue	22	16	38	0.461538									15.05.2013	blue	14	8	22	0.419355		blue
	red	12	5	17											red	4	6	10											red	6	8	14											red	4	5	9			red
	blue	14	19	33	0.736842										blue	17	24	41	0.490909										blue	28	24	52	0.485714									22.05.2013	blue	4	13	17	0.7		blue
	red	3	2	5											red	11	3	14											red	12	6	18											red	2	1	3			red
																												15.05.2013	blue	15	18	33	0.65
																													red	3	4	7
	PI				0.626377			PI				0.603253			PI				0.571025			PI				0.538748			PI				0.580536			PI				0.501427			PI				0.514945		PI
	n				8			n				8			n				8			n				8			n				8			n				8			n				8		n
	SD				0.122024			SD				0.11925			SD				0.114427			SD				0.123504			SD				0.178807			SD				0.123301			SD				0.102367		SD
	SEM				0.043142			SEM				0.0421612			SEM				0.040456			SEM				0.0436654			SEM				0.0632177			SEM				0.0435934			SEM				0.0361922		SEM
		week-1	week-2	week-3	week-4	week-5	week-6	week-7	week-8	week-9	week-10
	PI	0.626377	0.603253	0.571025	0.538748	0.580536	0.501427	0.514945	0.430285	0.387667	0.44502
	SEM	0.043142	0.0421612	0.040456	0.0436654	0.0632177	0.0435934	0.0361922	0.0491186	0.0369462	0.0431182
[truncated: 16 more columns]

## Sheet: Fig 1 - Suppl Fig 1
Date	Odors	male	female	total	PI	Date	Odors	male	female	total	PI	Date	Odors	male	female	total	PI		Odors	male	female	total	PI	Date	Odors	male	female	total	PI	Date	Odors	male	female	total	PI	Date	Odors	male	female	total	PI	Date	Odors	male	female	total	PI
	Pentanoic acid						Putrescine						2-3 Butanedione						Benzylaldehyde						4-Methylcyclohexanol						3-Octanol						Linalool						CO2
1 week old						1 week old						1 week old						1 week old						1 week old						1 week old						1 week old						1 week old
2012-03-12	PNA	14	17	31	0.0333333	2012-03-12	PUT	19	26	45	0.578947	2012-03-12	2-3 BUD	15	18	33	0.047619	2012-03-12	BNZ	15	21	36	0.0140845	2012-03-12	MCH	23	18	41	0.0123457	2012-03-12	OCT	15	32	47	0.0930233	2012-03-12	LIN	15	19	34	-0.0285714	2012-03-12	CO2	2	3	5	-0.782609
	H2O	13	16	29			H2O	7	5	12			H2O	16	14	30			H2O	12	23	35			H2O	18	22	40			H2O	11	28	39			H2O	14	22	36			Air	24	17	41
	PNA	24	22	46	0.0823529		PUT	16	30	46	0.460317		2-3 BUD	22	20	42	0.135135		BNZ	17	21	38	0.0555556		MCH	23	16	39	-0.0487805		OCT	19	22	41	0.0512821		LIN	17	20	37	0.0277778		CO2	3	2	5	-0.8
	H2O	17	22	39			H2O	9	8	17			H2O	15	17	32			H2O	16	18	34			H2O	14	29	43			H2O	16	21	37			H2O	18	17	35			Air	17	28	45
2012-09-12	PNA	17	18	35	0.0294118	2012-09-12	PUT	17	15	32	0.391304	2012-09-12	2-3 BUD	19	20	39	0.0985915	2012-09-12	BNZ	20	23	43	0.075	2012-09-12	MCH	22	24	46	0.0952381	2012-09-12	OCT	14	18	32	0.015873	2012-09-12	LIN	19	21	40	0.0666667	2012-09-12	CO2	3	5	8	-0.68
	H2O	14	19	33			H2O	6	8	14			H2O	14	18	32			H2O	19	18	37			H2O	20	18	38			H2O	14	17	31			H2O	18	17	35			Air	23	19	42
	PNA	18	14	32	0.015873		PUT	15	26	41	0.518519		2-3 BUD	22	15	37	0.0277778		BNZ	16	33	49	0.0888889		MCH	26	17	43	0.0487805		OCT	22	14	36	0.0285714		LIN	17	22	39	0.0833333		CO2	2	7	9	-0.632653
	H2O	15	16	31			H2O	7	6	13			H2O	16	19	35			H2O	12	29	41			H2O	23	16	39			H2O	23	11	34			H2O	14	19	33			Air	17	23	40
14/12/2012	PNA	15	16	31	-0.03125	14/12/2012	PUT	21	15	36	0.674419	14/12/2012	2-3 BUD	14	21	35	0.129032	14/12/2012	BNZ	16	13	29	-0.0169492	14/12/2012	MCH	17	15	32	-0.030303	14/12/2012	OCT	15	17	32	-0.0153846	14/12/2012	LIN	16	14	30	0.0714286	14/12/2012	CO2	3	6	9	-0.590909
	H2O	15	18	33			H2O	4	3	7			H2O	15	12	27			H2O	13	17	30			H2O	21	13	34			H2O	14	19	33			H2O	13	13	26			Air	18	17	35
	PNA	14	13	27	-0.0689655		PUT	14	19	33	0.736842		2-3 BUD	15	12	27	-0.0357143		BNZ	15	14	29	-0.0169492		MCH	16	14	30	0.0344828		OCT	12	18	30	-0.047619		LIN	14	13	27	0.0384615		CO2	1	6	7	-0.548387
	H2O	16	15	31			H2O	2	3	5			H2O	13	16	29			H2O	14	16	30			H2O	12	16	28			H2O	19	14	33			H2O	13	12	25			Air	11	13	24
17/12/2012	PNA	12	22	34	0.0625	17/12/2012	PUT	28	12	40	0.666667	17/12/2012	2-3 BUD	12	22	34	0	17/12/2012	BNZ	15	13	28	0.0181818	17/12/2012	MCH	13	14	27	-0.0847458	17/12/2012	OCT	12	18	30	-0.0625	17/12/2012	LIN	12	18	30	-0.047619	17/12/2012	CO2	3	6	9	-0.571429
	H2O	12	18	30			H2O	5	3	8			H2O	15	19	34			H2O	13	14	27			H2O	14	18	32			H2O	16	18	34			H2O	16	17	33			Air	19	14	33
	PNA	16	14	30	0		PUT	18	22	40	0.777778		2-3 BUD	13	18	31	0.0163934		BNZ	17	14	31	0.0689655		MCH	15	20	35	0.0769231		OCT	13	15	28	0.0566038		LIN	18	12	30	0.0344828		CO2	2	5	7	-0.641026
	H2O	13	17	30			H2O	1	4	5			H2O	14	16	30			H2O	14	13	27			H2O	12	18	30			H2O	14	11	25			H2O	11	17	28			Air	22	10	32
	average PI				0.0154069		average PI				0.600599		average PI				0.0523544		average PI				0.0358472		average PI				0.0129926		average PI				0.0149812		average PI				0.030745		average PI				-0.655877
	SD				0.0489171		SD				0.136517		SD				0.0624348		SD				0.0417342		SD				0.0630619		SD				0.0536795		SD				0.0469844		SD				0.093412
	n				8		n				8		n				8		n				8		n				8		n				8		n				8		n				8
	SEM				0.0172948		SEM				0.048266		SEM				0.022074		SEM				0.0147553		SEM				0.0222958		SEM				0.0189786		SEM				0.0166115		SEM				0.0330261
2 week old						2 week old						2 week old						2 week old						2 week old						2 week old						2 week old						2 week old
2013-12-01	PNA	14	21	35	0.09375	2013-12-01	PUT	16	13	29	0.611111	2013-12-01	2-3 BUD	15	20	35	0.0294118	2013-12-01	BNZ	17	16	33	0.0645161	2013-12-01	MCH	15	22	37	0.0422535	2013-12-01	OCT	16	22	38	0.0410959	2013-12-01	LIN	13	22	35	0.0144928	2013-12-01	CO2	4	7	11	-0.568627
	H2O	11	18	29			H2O	2	5	7			H2O	17	16	33			H2O	13	16	29			H2O	16	18	34			H2O	15	20	35			H2O	16	18	34			Air	17	23	40
	PNA	17	22	39	0.012987		PUT	18	15	33	0.5		2-3 BUD	20	24	44	0.113924		BNZ	20	14	34	0.030303		MCH	13	20	33	0.0819672		OCT	18	21	39	0.0985915		LIN	17	21	38	0.0857143		CO2	5	7	12	-0.571429
	H2O	14	24	38			H2O	4	7	11			H2O	16	19	35			H2O	16	16	32			H2O	11	17	28			H2O	15	17	32			H2O	13	19	32			Air	18	26	44
14/01/2013	PNA	16	26	42	0.0909091	14/01/2013	PUT	16	14	30	0.714286	14/01/2013	2-3 BUD	22	18	40	0.025641	14/01/2013	BNZ	18	20	38	0.027027	14/01/2013	MCH	17	28	45	0.0714286	14/01/2013	OCT	17	20	37	0.0882353	14/01/2013	LIN	14	21	35	0	14/01/2013	CO2	2	3	5	-0.761905
	H2O	15	20	35			H2O	3	2	5			H2O	18	20	38			H2O	17	19	36			H2O	20	19	39			H2O	13	18	31			H2O	16	19	35			Air	16	21	37
	PNA	24	19	43	0.102564		PUT	10	18	28	0.6		2-3 BUD	14	19	33	0.047619		BNZ	8	14	22	-0.185185		MCH	17	18	35	0.0606061		OCT	19	23	42	0.0632911		LIN	13	23	36	0.0140845		CO2	2	9	11	-0.633333
	H2O	20	15	35			H2O	3	4	7			H2O	19	11	30			H2O	16	16	32			H2O	12	19	31			H2O	13	24	37			H2O	15	20	35			Air	20	29	49
16/01/2013	PNA	17	15	32	0.0666667	16/01/2013	PUT	15	13	28	0.555556	16/01/2013	2-3 BUD	16	19	35	0.147541	16/01/2013	BNZ	18	13	31	0.0508475	16/01/2013	MCH	10	13	23	-0.148148	16/01/2013	OCT	16	19	35	0.0606061	16/01/2013	LIN	15	14	29	-0.183099	16/01/2013	CO2	5	3	8	-0.6
	H2O	16	12	28			H2O	2	6	8			H2O	12	14	26			H2O	16	12	28			H2O	16	15	31			H2O	12	19	31			H2O	19	23	42			Air	14	18	32
	PNA	18	19	37	0.15625		PUT	8	23	31	0.47619		2-3 BUD	13	15	28	0.0980392		BNZ	14	18	32	0.015873		MCH	12	24	36	0.241379		OCT	13	17	30	-0.047619		LIN	6	11	17	-0.346154		CO2	3	6	9	-0.581395
	H2O	9	18	27			H2O	5	6	11			H2O	8	15	23			H2O	16	15	31			H2O	5	17	22			H2O	15	18	33			H2O	19	16	35			Air	16	18	34
18/01/2013	PNA	16	17	33	0	18/01/2013	PUT	21	14	35	0.428571	18/01/2013	2-3 BUD	12	16	28	0.272727	18/01/2013	BNZ	15	10	25	-0.0740741	18/01/2013	MCH	15	18	33	0.245283	18/01/2013	OCT	18	9	27	0.148936	18/01/2013	LIN	16	15	31	0.0508475	18/01/2013	CO2	2	5	7	-0.658537
	H2O	14	19	33			H2O	6	8	14			H2O	7	9	16			H2O	12	17	29			H2O	8	12	20			H2O	6	14	20			H2O	15	13	28			Air	15	19	34
	PNA	19	17	36	0.263158		PUT	19	14	33	0.571429		2-3 BUD	15	8	23	-0.148148		BNZ	13	8	21	-0.236364		MCH	11	15	26	-0.0188679		OCT	15	18	33	-0.0434783		LIN	13	9	22	-0.0833333		CO2	6	5	11	-0.531915
	H2O	13	8	21			H2O	3	6	9			H2O	13	18	31			H2O	16	18	34			H2O	16	11	27			H2O	17	19	36			H2O	12	14	26			Air	16	20	36
	average PI				0.0982856		average PI				0.557143		average PI				0.0733444		average PI				-0.038382		average PI				0.0719877		average PI				0.0512073		average PI				-0.0559308		average PI				-0.613393
	SD				0.0832995		SD				0.0894419		SD				0.120381		SD				0.11496		SD				0.129036		SD				0.0678611		SD				0.144225		SD				0.0718114
	n				8		n				8		n				8		n				8		n				8		n				8		n				8		n				8
	SEM				0.0294508		SEM				0.0316225		SEM				0.0425612		SEM				0.0406447		SEM				0.0456213		SEM				0.0239925		SEM				0.0509914		SEM				0.0253892
3 week old						3 week old						3 week old						3 week old						3 week old						3 week old						3 week old						3 week old
22/1/2013	PNA	16	27	43	0.0487805	22/1/2013	PUT	16	21	37	0.48	22/1/2013	2-3 BUD	18	20	38	0.0133333	22/1/2013	BNZ	12	24	36	0.0588235	22/1/2013	MCH	17	14	31	0	22/1/2013	OCT	16	14	30	0.0714286	22/1/2013	LIN	16	21	37	0.213115	22/1/2013	CO2	4	8	12	-0.6
	H2O	19	20	39			H2O	5	8	13			H2O	16	21	37			H2O	14	18	32			H2O	13	18	31			H2O	12	14	26			H2O	11	13	24			Air	17	31	48
	PNA	16	21	37	0.0724638		PUT	23	19	42	0.423729		2-3 BUD	17	22	39	0		BNZ	16	22	38	0.151515		MCH	22	19	41	0.0512821		OCT	17	19	36	0.0746269		LIN	18	20	38	0.0133333		CO2	5	8	13	-0.5
	H2O	11	21	32			H2O	7	10	17			H2O	15	24	39			H2O	17	11	28			H2O	23	14	37			H2O	14	17	31			H2O	17	20	37			Air	15	24	39
23/01/2013	PNA	18	20	38	0.0857143	23/01/2013	PUT	25	16	41	0.607843	23/01/2013	2-3 BUD	18	17	35	0.372549	23/01/2013	BNZ	16	20	36	0.125	23/01/2013	MCH	19	17	36	0.0746269	23/01/2013	OCT	11	18	29	0.0357143	23/01/2013	LIN	18	22	40	0.0666667	23/01/2013	CO2	4	7	11	-0.55102
	H2O	15	17	32			H2O	5	5	10			H2O	3	13	16			H2O	5	23	28			H2O	6	25	31			H2O	13	14	27			H2O	19	16	35			Air	16	22	38
	PNA	19	22	41	0.0379747		PUT	22	17	39	0.591837		2-3 BUD	17	22	39	0.147059		BNZ	12	30	42	0.0120482		MCH	13	21	34	0.0149254		OCT	18	13	31	0.0508475		LIN	18	12	30	-0.0625		CO2	6	7	13	-0.458333
	H2O	18	20	38			H2O	3	7	10			H2O	8	21	29			H2O	19	22	41			H2O	12	14	33			H2O	12	16	28			H2O	15	19	34			Air	14	21	35
26/01/2013	PNA	18	8	26	-0.118644	26/01/2013	PUT	15	15	30	0.0526316	26/01/2013	2-3 BUD	17	13	30	0.0169492	26/01/2013	BNZ	17	19	36	0.107692	26/01/2013	MCH	17	12	29	-0.0645161	26/01/2013	OCT	17	23	40	0.333333	26/01/2013	LIN	18	11	29	-0.0645161	26/01/2013	CO2	3	5	8	-0.555556
	H2O	17	16	33			H2O	14	13	27			H2O	15	14	29			H2O	16	13	29			H2O	18	15	33			H2O	8	12	20			H2O	17	16	33			Air	12	16	28
	PNA	14	18	32	0.122807		PUT	12	17	29	0.414634		2-3 BUD	12	16	28	-0.138462		BNZ	12	18	30	0.111111		MCH	12	9	21	-0.192308		OCT	16	15	31	0.148148		LIN	18	14	32	-0.030303		CO2	1	6	7	-0.65
	H2O	16	9	25			H2O	9	3	12			H2O	19	18	37			H2O	10	14	24			H2O	14	17	31			H2O	14	9	23			H2O	15	19	34			Air	15	18	33
29/01/2013	PNA	5	13	18	-0.234043	29/01/2013	PUT	11	13	24	0.5	29/01/2013	2-3 BUD	17	18	35	0.0769231	29/01/2013	BNZ	12	15	27	0.0588235	29/01/2013	10	13	14	27	0	29/01/2013	OCT	17	14	31	0.0508475	29/01/2013	LIN	12	26	38	0.0704225	29/01/2013	CO2	4	7	11	-0.511111
	H2O	12	17	29			H2O	1	7	8			H2O	16	14	30			H2O	11	13	24			H2O	15	12	27			H2O	16	12	28			H2O	18	15	33			Air	20	14	34
	PNA	24	13	37	0.233333		PUT	19	17	36	0.636364		2-3 BUD	12	18	30	0.0526316		BNZ	10	14	24	-0.172414		MCH	15	10	25	-0.0384615		OCT	12	15	27	-0.15625		LIN	16	19	35	0.129032		CO2	3	7	10	-0.545455
	H2O	7	16	23			H2O	2	6	8			H2O	11	16	27			H2O	19	15	34			H2O	15	12	27			H2O	19	18	37			H2O	14	13	27			Air	16	18	34
	average PI				0.0310484		average PI				0.46338		average PI				0.0676229		average PI				0.056575		average PI				-0.0193064		average PI				0.076087		average PI				0.0419063		average PI				-0.546434
	SD				0.144956		SD				0.18577		SD				0.147435		SD				0.102617		SD				0.0828628		SD				0.135371		SD				0.0975313		SD				0.059601
	n				8		n				8		n				8		n				8		n				8		n				8		n				8		n				8
	SEM				0.0512497		SEM				0.0656797		SEM				0.0521262		SEM				0.0362805		SEM				0.0292964		SEM				0.0478608		SEM				0.0344825		SEM				0.0210721
4 week old						4 week old						4 week old						4 week old						4 week old						4 week old						4 week old						4 week old
2013-03-02	PNA	13	19	32	-0.0153846	2013-03-02	PUT	12	18	30	0.25	2013-03-02	2-3 BUD	16	20	36	0.0588235	2013-03-02	BNZ	18	22	40	0.0810811	2013-03-02	MCH	18	15	33	0.047619	2013-03-02	OCT	19	23	42	0.0769231	2013-03-02	LIN	17	26	43	0.178082	2013-03-02	CO2	4	10	14	-0.517241
	H2O	17	16	33			H2O	10	8	18			H2O	11	21	32			H2O	15	19	34			H2O	12	18	30			H2O	22	14	36			H2O	12	18	30			Air	17	27	44
	PNA	18	17	35	0.0769231		PUT	14	23	37	0.45098		2-3 BUD	18	20	38	0.0555556		BNZ	18	26	44	0.047619		MCH	26	30	56	0.0566038		OCT	18	31	49	0.0769231		LIN	11	20	31	0.0163934		CO2	12	10	22	-0.254237
	H2O	19	11	30			H2O	6	8	14			H2O	22	12	34			H2O	21	19	40			H2O	33	17	50			H2O	23	19	42			H2O	14	16	30			Air	16	21	37
2013-09-02	PNA	12	20	32	-0.0153846	2013-09-02	PUT	20	15	35	0.320755	2013-09-02	2-3 BUD	19	26	45	0.125	2013-09-02	BNZ	19	22	41	0.0933333	2013-09-02	MCH	19	31	50	0.0416667	2013-09-02	OCT	26	22	48	0.0549451	2013-09-02	LIN	15	22	37	0.104478	2013-09-02	CO2	12	5	17	-0.392857
	H2O	14	19	33			H2O	5	13	18			H2O	13	22	35			H2O	16	18	34			H2O	27	19	46			H2O	20	23	43			H2O	14	16	30			Air	14	25	39
	PNA	22	19	41	0.188406		PUT	16	22	38	0.288136		2-3 BUD	16	27	43	0.075		BNZ	19	26	45	0.0714286		MCH	18	18	36	0.0434783		OCT	3	19	22	-0.3125		LIN	13	23	36	0.0140845		CO2	5	7	12	-0.538462
	H2O	17	11	28			H2O	13	8	21			H2O	11	26	37			BNZ	12	27	39			H2O	22	17	33			H2O	16	26	42			H2O	17	18	35			Air	14	26	40
2013-11-02	PNA	22	18	40	0.142857	2013-11-02	PUT	17	16	33	0.346939	2013-11-02	2-3 BUD	17	23	40	0.126761	2013-11-02	H2O	18	18	36	0.0434783	2013-11-02	MCH	19	21	40	0.111111	2013-11-02	OCT	18	15	33	0.0645161	2013-11-02	LIN	16	18	34	0.030303	2013-11-02	CO2	8	4	12	-0.5
	H2O	13	17	30			H2O	9	7	16			H2O	12	19	31			BNZ	16	17	33			H2O	16	16	32			H2O	16	13	29			H2O	17	15	32			Air	17	19	36
	PNA	16	16	32	0.015873		PUT	18	21	39	0.344828		2-3 BUD	12	13	25	-0.0909091		H2O	14	15	29	-0.0491803		MCH	18	17	35	0.147541		OCT	12	14	26	-0.0188679		LIN	14	13	27	-0.0181818		CO2	4	3	7	-0.666667
	H2O	17	14	31			H2O	13	6	19			H2O	14	16	30			BNZ	19	13	32			H2O	12	14	26			H2O	14	13	27			H2O	13	15	28			Air	19	16	35
14/2/2013	PNA	8	19	27	0.0384615	14/2/2013	PUT	16	19	35	0.458333	14/2/2013	2-3 BUD	15	19	34	0.0461538	14/2/2013	H2O	16	12	28	-0.0666667	14/2/2013	MCH	15	10	25	0.0869565	14/2/2013	OCT	18	19	37	0.104478	14/2/2013	LIN	19	18	37	0.174603	14/2/2013	CO2	5	8	13	-0.422222
	H2O	15	10	25			H2O	8	5	13			H2O	17	14	31			BNZ	14	18	32			H2O	13	8	21			H2O	14	16	30			H2O	18	8	26			Air	15	17	32
	PNA	17	16	33	0.157895		PUT	15	18	33	0.5		2-3 BUD	12	11	23	-0.206897		BNZ	12	19	31	0.107143		MCH	18	15	33	0.03125		OCT	19	12	31	-0.015873		LIN	5	17	22	-0.12		CO2	4	9	13	-0.380952
	H2O	11	13	24			H2O	3	8	11			H2O	16	19	35			H2O	10	15	25			H2O	12	19	31			H2O	13	19	32			H2O	14	14	28			Air	12	17	29
	average PI				0.0737058		average PI				0.369996		average PI				0.023686		average PI				0.0410295		average PI				0.0707783		average PI				0.003818		average PI				0.0474703		average PI				-0.45908
	SD				0.08062		SD				0.0894051		SD				0.115002		SD				0.0648301		SD				0.0408368		SD				0.135266		SD				0.100856		SD				0.124361
	n				8		n				8		n				8		n				8		n				8		n				8		n				4		n				8
	SEM				0.0285035		SEM				0.0316095		SEM				0.0406592		SEM				0.0229209		SEM				0.014438		SEM				0.0478239		SEM				0.050428		SEM				0.0439682
5 week old						5 week old						5 week old						5 week old						5 week old						5 week old						5 week old						5 week old
17/2/2013	PNA	16	19	35	0.0144928	17/2/2013	PUT	14	12	26	0.3	17/2/2013	2-3 BUD	20	17	37	0.104478	17/2/2013	BNZ	17	19	36	-0.0526316	17/2/2013	MCH	17	16	33	0.118644	17/2/2013	OCT	18	22	40	0.0666667	17/2/2013	LIN	19	22	41	-0.0352941	17/2/2013	CO2	6	13	19	-0.269231
	H2O	17	17	34			H2O	5	9	14			H2O	18	12	30			H2O	17	23	40			H2O	14	12	26			H2O	19	16	35			H2O	26	18	44			Air	12	21	33
	PNA	16	20	36	0.0285714		PUT	16	16	32	0.207547		2-3 BUD	19	20	39	0.04		BNZ	22	16	38	0.0704225		MCH	16	26	42	0.0632911		OCT	19	22	41	0.0933333		LIN	14	32	46	0.0823529		CO2	8	15	23	-0.292308
	H2O	11	23	34			H2O	8	13	21			H2O	18	18	36			H2O	16	17	33			H2O	15	22	37			H2O	15	19	34			H2O	16	23	39			Air	18	24	42
19/2/2013	PNA	15	21	36	0.0434783	19/2/2013	PUT	16	14	30	0.2	19/2/2013	2-3 BUD	18	19	37	0.0882353	19/2/2013	BNZ	18	19	37	0.0724638	19/2/2013	MCH	16	21	37	0.0136986	19/2/2013	OCT	22	26	48	0.0322581	19/2/2013	LIN	18	23	41	0.0649351	19/2/2013	CO2	8	14	22	-0.266667
	H2O	12	21	33			H2O	4	16	20			H2O	13	18	31			H2O	15	17	32			H2O	22	14	36			H2O	24	21	45			H2O	19	17	36			Air	16	22	38
	PNA	22	21	43	0.116883		PUT	17	12	29	0.348837		2-3 BUD	17	25	42	0.0120482		BNZ	10	24	34	0.133333		MCH	16	24	40	0.0526316		OCT	20	17	37	0.0136986		LIN	17	22	39	0.04		CO2	5	12	17	-0.306122
	H2O	16	18	34			H2O	7	7	14			H2O	18	23	41			BNZ	14	12	26			H2O	21	15	36			H2O	22	14	36			H2O	16	20	36			Air	11	21	32
23/2/2013	PNA	17	12	29	0.0943396	23/2/2013	PUT	13	15	28	0.365854	23/2/2013	2-3 BUD	17	18	35	0.09375	23/2/2013	H2O	12	16	28	-0.0967742	23/2/2013	MCH	7	23	30	0.276596	23/2/2013	OCT	16	16	32	-0.0724638	23/2/2013	LIN	15	20	35	0.0606061	23/2/2013	CO2	12	7	19	-0.269231
	H2O	18	6	24			H2O	8	5	13			H2O	14	15	29			BNZ	16	18	34			H2O	1	16	17			H2O	19	18	37			H2O	14	17	31			Air	15	18	33
	PNA	14	14	28	0.0566038		PUT	17	14	31	0.265306		2-3 BUD	10	15	25	-0.122807		H2O	1	13	14	-0.263158		MCH	13	19	32	0.0666667		OCT	7	14	21	-0.125		LIN	18	12	30	0		CO2	6	13	19	-0.344828
	H2O	15	10	25			H2O	10	8	18			H2O	13	19	32			BNZ	7	17	24			H2O	12	16	28			H2O	8	19	27			H2O	15	15	30			Air	16	23	39
27/2/2013	PNA	14	12	26	-0.133333	27/2/2013	PUT	18	11	29	0.208333	27/2/2013	2-3 BUD	14	14	28	0	27/2/2013	H2O	16	15	31	0	27/2/2013	MCH	18	16	34	0.0967742	27/2/2013	OCT	5	13	18	-0.28	27/2/2013	LIN	5	14	19	-0.025641	27/2/2013	CO2	7	8	15	-0.361702
	H2O	19	15	34			H2O	13	6	19			H2O	16	12	28			BNZ	18	13	31			H2O	9	19	28			H2O	18	14	32			H2O	8	12	20			Air	18	14	32
	PNA	14	16	30	0		PUT	18	14	32	0.454545		2-3 BUD	18	10	28	-0.0508475		BNZ	10	11	21	-0.16		MCH	5	26	31	0.0163934		OCT	6	10	16	-0.157895		LIN	15	15	30	0.0909091		CO2	6	9	15	-0.387755
	H2O	12	18	30			H2O	7	5	12			H2O	18	13	31			H2O	13	16	29			H2O	13	17	30			H2O	9	13	22			H2O	8	17	25			Air	16	18	34
	average PI				0.0276295		average PI				0.293803		average PI				0.0206071		average PI				-0.037043		average PI				0.0880869		average PI				-0.0536752		average PI				0.0347335		average PI				-0.31223
	SD				0.0759257		SD				0.0913805		SD				0.0788353		SD				0.133094		SD				0.0841335		SD				0.128476		SD				0.0489722		SD				0.046938
	n				8		n				8		n				8		n				8		n				8		n				8		n				8		n				8
	SEM				0.0268438		SEM				0.0323079		SEM				0.0278725		SEM				0.0470558		SEM				0.0297457		SEM				0.0454231		SEM				0.0173143		SEM				0.0165951
6 week old						6 week old						6 week old						6 week old						6 week old						6 week old						6 week old						6 week old
2013-03-03	PNA	12	14	26	-0.0545455	2013-03-03	PUT	15	19	34	0.152542	2013-03-03	2-3 BUD	17	9	26	0.106383	2013-03-03	BNZ	13	15	28	0.272727	2013-03-03	MCH	16	18	34	0.214286	2013-03-03	OCT	17	15	32	-0.0153846	2013-03-03	LIN	17	16	33	0.0645161	2013-03-03	CO2	8	12	20	-0.2
	H2O	13	16	29			H2O	13	12	25			H2O	6	15	21			H2O	14	2	16			H2O	15	7	22			H2O	17	16	33			H2O	14	15	29			Air	11	19	30
	PNA	13	17	30	0.0344828		PUT	21	26	47	0.253333		2-3 BUD	16	12	28	-0.0344828		BNZ	4	18	22	-0.102041		MCH	15	15	30	-0.104478		OCT	15	9	24	-0.127273		LIN	1	3	4	-0.5		CO2	14	8	22	-0.169811
	H2O	16	12	28			H2O	13	15	28			H2O	15	15	30			H2O	18	9	27			H2O	19	18	37			H2O	16	15	31			H2O	5	7	12			Air	19	12	31
2013-04-03	PNA	18	16	34	0.133333	2013-04-03	PUT	19	16	35	0.296296	2013-04-03	2-3 BUD	13	17	30	-0.047619	2013-04-03	BNZ	3	15	18	-0.027027	2013-04-03	MCH	17	6	23	-0.0212766	2013-04-03	OCT	14	13	27	-0.0181818	2013-04-03	LIN	16	15	31	0.0689655	2013-04-03	CO2	10	13	23	-0.258065
	H2O	14	12	26			H2O	11	8	19			H2O	19	14	33			H2O	9	10	19			H2O	8	16	24			H2O	19	9	28			H2O	8	19	27			Air	15	24	39
	PNA	11	14	25	0.0869565		PUT	13	15	28	0.142857		2-3 BUD	16	15	31	0.0163934		BNZ	16	13	29	-0.0333333		MCH	15	15	30	0.0526316		OCT	14	11	25	-0.0384615		LIN	4	23	27	-0.0847458		CO2	7	18	25	-0.152542
	H2O	16	5	21			H2O	9	12	21			H2O	18	12	30			H2O	15	16	31			H2O	14	13	27			H2O	13	14	27			H2O	15	17	32			Air	16	18	34
2013-06-03	PNA	4	15	19	-0.025641	2013-06-03	PUT	13	17	30	0.276596	2013-06-03	2-3 BUD	15	15	30	-0.0769231	2013-06-03	BNZ	9	15	24	-0.0204082	2013-06-03	MCH	13	9	22	-0.214286	2013-06-03	OCT	9	13	22	-0.2	2013-06-03	LIN	17	1	18	-0.1	2013-06-03	CO2	10	6	16	-0.346939
	H2O	19	1	20			H2O	4	13	17			H2O	19	16	35			H2O	18	7	25			H2O	19	15	34			H2O	15	18	33			H2O	8	14	22			Air	14	19	33
	PNA	15	8	23	-0.132075		PUT	15	19	34	0.259259		2-3 BUD	8	8	16	-0.238095		BNZ	10	11	21	-0.125		MCH	15	13	28	0.037037		OCT	13	6	19	0.027027		LIN	12	6	18	-0.307692		CO2	8	15	23	-0.163636
	H2O	16	14	30			H2O	14	6	20			H2O	10	16	26			H2O	23	4	27			19	14	12	26			H2O	1	17	18			H2O	14	20	34			Air	13	19	32
2013-08-03	PNA	14	14	28	0.217391	2013-08-03	PUT	19	16	35	0.206897	2013-08-03	2-3 BUD	19	12	31	0.0689655	2013-08-03	BNZ	2	9	11	-0.47619	2013-08-03	16	8	6	14	-0.416667	2013-08-03	OCT	9	8	17	0.0625	2013-08-03	LIN	13	22	35	0.147541	2013-08-03	CO2	8	14	22	-0.241379
	H2O	6	12	18			H2O	10	13	23			H2O	13	14	27			H2O	18	13	31			15	19	15	34			H2O	3	12	15			H2O	16	10	26			Air	16	20	36
	PNA	21	16	37	0.0277778		PUT	15	17	32	0.28		2-3 BUD	12	17	29	0.0740741		BNZ	3	18	21	-0.16		MCH	11	10	21	-0.207547		OCT	16	1	17	-0.244444		LIN	12	16	28	-0.0344828		CO2	8	11	19	-0.24
	H2O	17	18	35			H2O	8	10	18			H2O	18	7	25			H2O	15	14	29			H2O	16	16	32			H2O	12	16	28			H2O	9	21	30			Air	14	17	31
	average PI				0.03596		average PI				0.233473		average PI				-0.016413		average PI				-0.0839091		average PI				-0.0825374		average PI				-0.0692773		average PI				-0.0932373		average PI				-0.221547
	SD				0.110383		SD				0.0591581		SD				0.110672		SD				0.206573		SD				0.196227		SD				0.109701		SD				0.215203		SD				0.0644167
	n				8		n				8		n				8		n				8		n				8		n				8		n				8		n				8
	SEM				0.0390262		SEM				0.0209155		SEM				0.0391283		SEM				0.0730346		SEM				0.0693766		SEM				0.0387851		SEM				0.0760858		SEM				0.0227747
7 week old						7 week old						7 week old						7 week old						7 week old						7 week old						7 week old						7 week old
20/3/2013	PNA	15	14	29	-0.0169492	20/3/2013	PUT	13	17	30	0.22449	20/3/2013	2-3 BUD	15	14	29	0.0175439	20/3/2013	BNZ	16	15	31	-0.03125	20/3/2013	MCH	17	14	31	-0.03125	20/3/2013	OCT	12	18	30	0.111111	20/3/2013	LIN	17	15	32	0.0322581	20/3/2013	CO2	14	12	26	-0.147541
	H2O	12	18	30			H2O	8	11	19			H2O	13	15	28			H2O	19	14	33			H2O	15	18	33			H2O	16	8	24			H2O	16	14	30			Air	13	22	35
	PNA	13	15	28	0.0769231		PUT	14	16	30	0.176471		2-3 BUD	24	12	36	0.125		BNZ	10	17	27	-0.0357143		MCH	14	15	29	0.0357143		OCT	16	14	30	0.0169492		LIN	9	13	22	-0.153846		CO2	10	12	22	-0.214286
	H2O	17	7	24			H2O	8	13	21			H2O	8	20	28			H2O	16	13	29			H2O	13	14	27			H2O	15	14	29			H2O	11	19	30			Air	15	19	34
21/3/2013	PNA	5	20	25	0.136364	21/3/2013	PUT	12	15	27	0.148936	21/3/2013	2-3 BUD	18	7	25	-0.0909091	21/3/2013	BNZ	15	12	27	0.0588235	21/3/2013	MCH	19	13	32	0.163636	21/3/2013	OCT	14	17	31	0.107143	21/3/2013	LIN	13	12	25	0.0416667	21/3/2013	CO2	5	16	21	-0.192308
	H2O	3	16	19			H2O	4	16	20			H2O	16	14	30			H2O	6	18	24			H2O	8	15	23			H2O	13	12	25			H2O	8	15	23			Air	14	17	31
	PNA	7	23	30	0.0344828		PUT	16	14	30	0.153846		2-3 BUD	5	16	21	-0.176471		BNZ	6	10	16	-0.0857143		MCH	16	19	35	0.0294118		OCT	18	12	30	-0.047619		LIN	1	14	15	0.0344828		CO2	9	13	22	-0.2
	H2O	12	16	28			H2O	12	10	22			H2O	12	18	30			H2O	14	5	19			H2O	15	18	33			H2O	19	14	33			H2O	4	10	14			Air	15	18	33
24/3/2013	PNA	13	25	38	0.0133333	24/3/2013	PUT	12	14	26	0.155556	24/3/2013	2-3 BUD	14	18	32	0.0322581	24/3/2013	BNZ	8	15	23	-0.132075	24/3/2013	MCH	16	7	23	-0.115385	24/3/2013	OCT	18	16	34	0.0461538	24/3/2013	LIN	16	9	25	-0.0566038	24/3/2013	CO2	8	14	22	-0.12
	H2O	16	21	37			H2O	14	5	19			H2O	16	14	30			H2O	17	13	30			H2O	13	16	29			H2O	12	19	31			H2O	14	14	28			Air	12	16	28
	PNA	11	15	26	-0.0877193		PUT	16	12	28	0.272727		2-3 BUD	17	15	32	0.185185		BNZ	7	16	23	-0.178571		MCH	17	14	31	0.0333333		OCT	16	13	29	0.0545455		LIN	16	11	27	-0.0847458		CO2	13	11	24	-0.186441
	H2O	12	19	31			H2O	10	6	16			H2O	14	8	22			H2O	19	14	33			H2O	16	13	29			H2O	14	12	26			H2O	17	15	32			Air	18	17	35
26/3/2013	PNA	17	17	34	0.172414	26/3/2013	PUT	19	14	33	0.0819672	26/3/2013	2-3 BUD	8	14	22	0.1	26/3/2013	BNZ	0	12	12	-0.0769231	26/3/2013	MCH	15	12	27	0.08	26/3/2013	OCT	11	14	25	-0.0740741	26/3/2013	LIN	9	13	22	-0.169811	26/3/2013	CO2	9	12	21	-0.176471
	H2O	11	13	24			H2O	12	16	28			H2O	6	12	18			H2O	4	10	14			H2O	13	10	23			H2O	13	16	29			H2O	14	17	31			Air	14	16	30
	PNA	14	12	26	-0.16129		PUT	17	10	27	0.148936		2-3 BUD	11	19	30	0.0526316		BNZ	14	14	28	-0.0967742		MCH	19	14	33	0.0645161		OCT	15	16	31	-0.0606061		LIN	6	19	25	-0.0566038		CO2	16	7	23	-0.163636
	H2O	19	17	36			H2O	8	12	20			H2O	15	12	27			H2O	18	16	34			H2O	12	17	29			H2O	22	13	35			H2O	12	16	28			Air	13	19	32
	average PI				0.0209447		average PI				0.170366		average PI				0.0306549		average PI				-0.0722749		average PI				0.0324972		average PI				0.0192004		average PI				-0.0516504		average PI				-0.175085
	SD				0.110901		SD				0.0569079		SD				0.117063		SD				0.0715981		SD				0.0814446		SD				0.0733838		SD				0.0834249		SD				0.0304937
	n				8		n				8		n				8		n				8		n				8		n				8		n				8		n				8
	SEM				0.0392093		SEM				0.02012		SEM				0.0413879		SEM				0.0253138		SEM				0.028795		SEM				0.0259451		SEM				0.0294951		SEM				0.0107811
8 week old						8 week old						8 week old						8 week old						8 week old						8 week old						8 week old						8 week old
2013-12-05	PNA	16	16	32	0.0666667	2013-12-05	PUT	12	17	29	0.115385	2013-12-05	2-3 BUD	16	14	30	0.0526316	2013-12-05	BNZ	16	13	29	-0.0491803	2013-12-05	MCH	4	15	19	0.0555556	2013-12-05	OCT	15	14	29	0.137255	2013-12-05	LIN	6	15	21	-0.176471	2013-12-05	CO2	8	14	22	-0.153846
	H2O	14	14	28			H2O	11	12	23			H2O	15	12	27			H2O	15	17	32			H2O	12	5	17			H2O	14	8	22			H2O	12	18	30			Air	12	18	30
	PNA	24	16	40	0.176471		PUT	10	16	26	0.106383		2-3 BUD	17	8	25	-0.0740741		BNZ	15	14	29	-0.0169492		MCH	18	13	31	0.0508475		OCT	18	15	33	0.0819672		LIN	15	12	27	-0.0357143		CO2	11	13	24	-0.172414
	H2O	20	8	28			H2O	9	12	21			H2O	13	16	29			H2O	14	16	30			H2O	14	14	28			H2O	16	12	28			H2O	15	14	29			Air	16	18	34
14/5/2013	PNA	14	13	27	0	14/5/2013	PUT	13	16	29	0.137255	14/5/2013	2-3 BUD	16	14	30	0.153846	14/5/2013	BNZ	19	11	30	-0.0625	14/5/2013	MCH	22	14	36	0.125	14/5/2013	OCT	14	12	26	-0.118644	14/5/2013	LIN	12	15	27	0.0588235	14/5/2013	CO2	12	9	21	-0.16
	H2O	16	11	27			H2O	10	12	22			H2O	1	21	22			H2O	17	17	34			H2O	16	12	28			H2O	16	17	33			H2O	13	11	24			Air	13	16	29
	PNA	15	17	32	0.185185		PUT	14	16	30	0.2		2-3 BUD	17	16	33	0.118644		BNZ	15	15	30	-0.0322581		MCH	15	8	23	0.0222222		OCT	9	20	29	0.0357143		LIN	17	6	23	-0.0416667		CO2	11	13	24	-0.127273
	H2O	8	14	22			H2O	11	9	20			H2O	14	12	26			H2O	13	19	32			H2O	10	12	22			H2O	13	14	27			H2O	12	13	25			Air	14	17	31
16/5/2013	PNA	12	19	31	-0.114286	16/5/2013	PUT	14	13	27	0.125	16/5/2013	2-3 BUD	13	22	35	0.0769231	16/5/2013	BNZ	7	14	21	-0.0232558	16/5/2013	MCH	19	11	30	0.0344828	16/5/2013	OCT	17	18	35	0.111111	16/5/2013	LIN	17	18	35	0.111111	16/5/2013	CO2	15	11	26	-0.118644
	H2O	17	22	39			H2O	9	12	21			H2O	19	11	30			H2O	15	7	22			H2O	13	15	28			H2O	12	16	28			H2O	13	15	28			Air	18	15	33
	PNA	18	17	35	0.129032		PUT	12	16	28	0.12		2-3 BUD	17	15	32	0.122807		BNZ	13	19	32	0.0847458		MCH	14	17	31	0.0163934		OCT	14	17	31	-0.0746269		LIN	14	12	26	0.0196078		CO2	9	12	21	-0.142857
	H2O	13	14	27			H2O	10	12	22			H2O	6	19	25			H2O	9	18	27			H2O	12	18	30			H2O	17	19	36			H2O	8	17	25			Air	17	11	28
19/5/2013	PNA	6	10	16	-0.0857143	19/5/2013	PUT	17	8	25	0.0638298	19/5/2013	2-3 BUD	10	13	23	-0.192982	19/5/2013	BNZ	13	14	27	0.0588235	19/5/2013	MCH	15	12	27	-0.0847458	19/5/2013	OCT	7	13	20	0	19/5/2013	LIN	12	12	24	-0.04	19/5/2013	CO2	12	13	25	-0.166667
	H2O	16	3	19			H2O	10	12	22			H2O	18	16	34			H2O	12	12	24			H2O	8	24	32			H2O	9	11	20			H2O	15	11	26			Air	16	19	35
	PNA	17	20	37	0.0724638		PUT	16	19	35	0.09375		2-3 BUD	15	11	26	-0.0714286		BNZ	10	15	25	0.0869565		MCH	11	13	24	0		OCT	15	15	30	0.0714286		LIN	15	19	34	0.114754		CO2	12	9	21	-0.16
	H2O	22	10	32			H2O	13	16	29			H2O	12	18	30			H2O	13	8	21			H2O	8	16	24			H2O	12	14	26			H2O	13	14	27			Air	14	15	29
	average PI				0.0537273		average PI				0.1202		average PI				0.0232958		average PI				0.00579781		average PI				0.0274695		average PI				0.0305256		average PI				0.00130563		average PI				-0.150213
	SD				0.112818		SD				0.0392306		SD				0.122477		SD				0.061095		SD				0.0590324		SD				0.0898187		SD				0.0964356		SD				0.0190688
	n				8		n				8		n				8		n				8		n				8		n				8		n				8		n				8
	SEM				0.0398872		SEM				0.0138701		SEM				0.043302		SEM				0.0216004		SEM				0.0208711		SEM				0.0317557		SEM				0.0340951		SEM				0.00674184
9 week old						9 week old						9 week old						9 week old						9 week old						9 week old						9 week old						9 week old
18/5/2013	PNA	16	12	28	-0.0819672	18/5/2013	PUT	13	17	30	0.0526316	18/5/2013	2-3 BUD	17	16	33	0.118644	18/5/2013	BNZ	13	16	29	-0.741071	18/5/2013	MCH	12	16	28	0.0769231	18/5/2013	OCT	11	14	25	-0.0384615	18/5/2013	LIN	15	13	28	0.0566038	18/5/2013	CO2	12	19	31	-0.015873
	H2O	18	15	33			H2O	11	16	27			H2O	8	18	26			H2O	14	181	195			H2O	10	14	24			H2O	16	11	27			H2O	12	13	25			Air	18	14	32
	PNA	16	16	32	0.0847458		PUT	14	17	31	0.0689655		2-3 BUD	14	16	30	0.153846		BNZ	16	17	33	0.03125		MCH	13	12	25	-0.0909091		OCT	12	13	25	0.111111		LIN	7	18	25	-0.107143		CO2	11	17	28	-0.0175439
	H2O	14	13	27			H2O	12	15	27			H2O	8	14	22			H2O	15	16	31			H2O	15	15	30			H2O	1	19	20			H2O	16	15	31			Air	17	12	29
19/5/2013	PNA	17	12	29	-0.0491803	19/5/2013	PUT	12	19	31	0.169811	19/5/2013	2-3 BUD	17	19	36	0.0434783	19/5/2013	BNZ	13	15	28	-0.0175439	19/5/2013	MCH	21	8	29	0.0175439	19/5/2013	OCT	14	16	30	-0.0163934	19/5/2013	LIN	15	14	29	-0.0645161	19/5/2013	CO2	19	12	31	0
	H2O	18	14	32			H2O	14	8	22			H2O	18	15	33			H2O	14	15	29			H2O	16	12	28			H2O	16	15	31			H2O	17	16	33			Air	14	17	31
	PNA	15	18	33	0.137931		PUT	19	16	35	0.0606061		2-3 BUD	15	9	24	-0.04		BNZ	14	9	23	-0.08		MCH	18	15	33	0.047619		OCT	12	13	25	-0.0740741		LIN	12	23	35	0.111111		CO2	12	14	26	-0.0877193
	H2O	11	14	25			H2O	17	14	31			H2O	14	12	26			H2O	12	15	27			H2O	13	17	30			H2O	17	12	29			H2O	12	16	28			Air	13	18	31
22/5/2013	PNA	6	12	18	0.0285714	22/5/2013	PUT	14	16	30	0.0526316	22/5/2013	2-3 BUD	13	11	24	-0.157895	22/5/2013	BNZ	17	14	31	-0.0461538	22/5/2013	MCH	12	16	28	0.0181818	22/5/2013	OCT	12	14	26	-0.118644	22/5/2013	LIN	4	23	27	0.08	22/5/2013	CO2	19	11	30	-0.0322581
	H2O	13	4	17			H2O	12	15	27			H2O	19	14	33			H2O	17	17	34			H2O	15	12	27			H2O	18	15	33			H2O	13	10	23			Air	17	15	32
	PNA	13	14	27	-0.0689655		PUT	19	16	35	0.206897		2-3 BUD	16	17	33	0.137931		BNZ	4	16	20	-0.130435		MCH	16	14	30	-0.0322581		OCT	5	11	16	0.103448		LIN	16	13	29	0.0943396		CO2	14	13	27	-0.1
	H2O	15	16	31			H2O	18	5	23			H2O	9	16	25			H2O	12	14	26			H2O	17	15	32			H2O	12	1	13			H2O	6	18	24			Air	15	18	33
25/5/2013	PNA	12	18	30	-0.166667	25/5/2013	PUT	10	22	32	0.0666667	25/5/2013	2-3 BUD	16	15	31	0.169811	25/5/2013	BNZ	16	12	28	0	25/5/2013	MCH	9	12	21	-0.0232558	25/5/2013	OCT	13	4	17	-0.128205	25/5/2013	LIN	12	12	24	0.116279	25/5/2013	CO2	12	8	20	-0.2
	H2O	19	23	42			H2O	12	16	28			H2O	14	8	22			H2O	18	10	28			H2O	4	18	22			H2O	7	15	22			H2O	5	14	19			Air	17	13	30
	PNA	15	17	32	0.0491803		PUT	14	18	32	0		2-3 BUD	14	16	30	0.111111		BNZ	17	9	26	-0.0188679		MCH	12	15	27	0.08		OCT	12	14	26	-0.133333		LIN	24	18	42	0.135135		CO2	14	17	31	-0.126761
	H2O	13	16	29			H2O	13	19	32			H2O	10	14	24			H2O	15	12	27			H2O	3	20	23			H2O	18	16	34			H2O	16	16	32			Air	19	21	40
																																		0
	average PI				-0.0082939		average PI				0.0847762		average PI				0.0671159		average PI				-0.125353		average PI				0.0117306		average PI			0	-0.036819		average PI				0.0527262		average PI				-0.0725194
	SD				0.100401		SD				0.0682014		SD				0.113601		SD				0.253733		SD				0.0585151		SD				0.0983636		SD				0.0894694		SD				0.0689625
	n				8		n				8		n				8		n				8		n				8		n				8		n				8		n				8
	SEM				0.0354972		SEM				0.0241128		SEM				0.040164		SEM				0.0897083		SEM				0.0206882		SEM				0.0347768		SEM				0.0316322		SEM				0.0243819
10 week old						10 week old						10 week old						10 week old						10 week old						10 week old						10 week old						10 week old
29/5/2013	PNA	16	16	32	-0.0447761	29/5/2013	PUT	11	23	34	0.0461538	29/5/2013	2-3 BUD	16	16	32	0.0322581	29/5/2013	BNZ	8	13	21	-0.0869565	29/5/2013	MCH	18	16	34	-0.0285714	29/5/2013	OCT	16	11	27	-0.129032	29/5/2013	LIN	18	13	31	0.0877193	29/5/2013	CO2	14	12	26	-0.0714286
	H2O	17	18	35			H2O	17	14	31			H2O	12	18	30			H2O	19	6	25			H2O	19	17	36			H2O	19	16	35			H2O	19	7	26			Air	19	11	30
	PNA	15	7	22	0.1		PUT	15	9	24	0.0434783		2-3 BUD	5	15	20	-0.2		BNZ	16	17	33	-0.0294118		MCH	16	15	31	0		OCT	17	12	29	-0.0793651		LIN	17	15	32	-0.0588235		CO2	17	12	29	-0.0793651
	H2O	17	1	18			H2O	12	10	22			H2O	16	14	30			H2O	19	16	35			H2O	17	14	31			H2O	15	19	34			H2O	16	20	36			Air	18	16	34
2013-01-06	PNA	14	2	16	0.142857	2013-01-06	PUT	17	14	31	0.0689655	2013-01-06	2-3 BUD	17	8	25	-0.0384615	2013-01-06	BNZ	16	9	25	-0.122807	2013-01-06	MCH	8	19	27	0.0188679	2013-01-06	OCT	14	11	25	-0.137931	2013-01-06	LIN	15	11	26	-0.0188679	2013-01-06	CO2	17	15	32	0
	H2O	1	11	12			H2O	15	12	27			H2O	12	15	27			H2O	16	16	32			H2O	16	10	26			H2O	16	17	33			H2O	13	14	27			Air	14	18	32
	PNA	16	4	20	0.025641		PUT	16	19	35	0.0294118		2-3 BUD	12	14	26	0.155556		BNZ	15	15	30	0.0714286		MCH	4	13	17	0.133333		OCT	14	6	20	-0.111111		LIN	19	9	28	-0.0175439		CO2	16	18	34	-0.0285714
	H2O	18	1	19			H2O	15	18	33			H2O	6	13	19			H2O	12	14	26			H2O	1	12	13			H2O	12	13	25			H2O	16	13	29			Air	17	19	36
2013-02-06	PNA	6	5	11	-0.185185	2013-02-06	PUT	14	16	30	-0.0163934	2013-02-06	2-3 BUD	16	18	34	0.114754	2013-02-06	BNZ	9	17	26	0.0833333	2013-02-06	MCH	15	14	29	0.208333	2013-02-06	OCT	24	17	41	0.15493	2013-02-06	LIN	17	16	33	0.047619	2013-02-06	CO2	14	12	26	-0.037037
	H2O	15	1	16			H2O	13	18	31			H2O	12	15	27			H2O	16	6	22			H2O	6	13	19			H2O	16	14	30			H2O	2	28	30			Air	16	12	28
	PNA	14	4	18	0		PUT	14	18	32	0		2-3 BUD	14	14	28	0.0566038		BNZ	14	15	29	0.0943396		MCH	17	23	40	0.0958904		OCT	19	16	35	0.166667		LIN	18	16	34	0.0461538		CO2	17	12	29	-0.0793651
	H2O	6	12	18			H2O	15	17	32			H2O	13	12	25			H2O	10	14	24			H2O	15	18	33			H2O	15	10	25			H2O	13	18	31			Air	19	15	34
2013-03-06	PNA	18	7	25	-0.0740741	2013-03-06	PUT	15	17	32	0.0666667	2013-03-06	2-3 BUD	8	19	27	0.2	2013-03-06	BNZ	15	19	34	0.133333	2013-03-06	MCH	1	33	34	0.0461538	2013-03-06	OCT	10	12	22	-0.22807	2013-03-06	LIN	15	12	27	-0.0357143	2013-03-06	CO2	16	17	33	-0.0149254
	H2O	12	17	29			H2O	12	16	28			H2O	3	15	18			H2O	13	13	26			H2O	15	16	31			H2O	16	19	35			H2O	13	16	29			Air	15	19	34
	PNA	16	23	39	0.130435		PUT	18	17	35	0.206897		2-3 BUD	15	13	28	-0.138462		BNZ	18	10	28	0		MCH	13	18	31	0		OCT	9	16	25	-0.0384615		LIN	14	13	27	0.0384615		CO2	14	16	30	-0.0163934
	H2O	14	16	30			H2O	10	13	23			H2O	15	22	37			H2O	12	16	28			H2O	19	12	31			H2O	14	13	27			H2O	8	17	25			Air	13	18	31
																0																		0
	average PI				0.0118622		average PI				0.0556474		average PI				0.0227811		average PI				0.0179074		average PI				0.0592509		average PI				-0.0502969		average PI				0.0111255		average PI				-0.0408858
	SD				0.112592		SD				0.0680212		SD				0.140463		SD				0.0923246		SD				0.0807046		SD				0.141096		SD				0.0506825		SD				0.0316365
	n				8		n				8		n				8		n				8		n				8		n				8		n				8		n				8
	SEM				0.0398073		SEM				0.0240491		SEM				0.0496613		SEM				0.0326417		SEM				0.0285334		SEM				0.049885		SEM				0.017919		SEM				0.0111852
			Week 1		Week 2		Week 3		Week 4		Week 5		Week 6		Week 7		Week 8		Week 9		Week 10
			PI	SEM	PI	SEM	PI	SEM	PI	SEM	PI	SEM	PI	SEM	PI	SEM	PI	SEM	PI	SEM	PI	SEM
	Pentanoic acid		0.0154069	0.0172948	0.0982856	0.0294508	0.0310484	0.0512497	0.0737058	0.0285035	0.0276295	0.0268438	0.03596	0.0390262	0.0209447	0.0392093	0.0537273	0.0398872	-0.0082939	0.0354972	0.0118622	0.0398073
	Putrescine		0.600599	0.048266	0.557143	0.0316225	0.46338	0.0656797	0.369996	0.0316095	0.293803	0.0323079	0.233473	0.0209155	0.170366	0.02012	0.1202	0.0138701	0.0847762	0.0241128	0.0556474	0.0240491
	2-3 Butanedione		0.0523544	0.022074	0.0733444	0.0425612	0.0676229	0.0521262	0.023686	0.0406592	0.0206071	0.0278725	-0.016413	0.0391283	0.0306549	0.0413879	0.0232958	0.043302	0.0671159	0.040164	0.0227811	0.0496613
	Benzaldehyde		0.0358472	0.0147553	-0.038382	0.0406447	0.056575	0.0362805	0.0410295	0.0229209	-0.037043	0.0470558	-0.0839091	0.0730346	-0.0722749	0.0253138	0.00579781	0.0216004	-0.125353	0.0897083	0.0179074	0.0326417
	4-Methylcyclohexanol		0.0129926	0.0222958	0.0719877	0.0456213	-0.0193064	0.0292964	0.0707783	0.014438	0.0880869	0.0297457	-0.0825374	0.0693766	0.0324972	0.028795	0.0274695	0.0208711	0.0117306	0.0206882	0.0592509	0.0285334
	1-Octanol		0.0149812	0.0189786	0.0512073	0.0239925	0.076087	0.0478608	0.003818	0.0478239	-0.0536752	0.0454231	-0.0692773	0.0387851	0.0192004	0.0259451	0.0305256	0.0317557	-0.036819	-0.036819	-0.0502969	0.049885
	Linalool		0.030745	0.0166115	-0.0559308	0.0509914	0.0419063	0.0344825	0.0474703	0.050428	0.0347335	0.0173143	-0.0932373	0.0760858	-0.0516504	0.0294951	0.00130563	0.0340951	0.0527262	0.0316322	0.0111255	0.017919
	CO2		-0.655877	0.0330261	-0.613393	0.0253892	-0.546434	0.0210721	-0.45908	0.0439682	-0.31223	0.0165951	-0.221547	0.0227747	-0.175085	0.0107811	-0.150213	0.00674184	-0.0725194	0.0243819	-0.0408858	0.0111852
