# Supplementary material for: Inhibition of oxidative stress in cholinergic projection neurons fully rescues aging-associated olfactory circuit degeneration in Drosophila
Source: eLife. 2018 Jan 18;7:e32018. doi: 10.7554/eLife.32018 (PMC5790380; doi:10.7554/eLife.32018)
Supplement: Figure 2—source data 1. [file elife-32018-fig2-data1.xlsx]

## Sheet: Fig 2B
nameDir	peakMeans	peakMeans	peakMeans	peakMeans	peakMeans	peakMeans	peakMeans	peakMeans		Mean	STD	N	SEM		Statistics (unpaired t-test)1 vs. 7 weeks
1 week AL 0mM/	7.63365	17.2412	10.1529	8.73566	4.76235	3.60678	21.2521	10.4958		10.4851	6.01113	8	2.12526
1 week AL 0.1mM butanedione/	16.5529	31.0808	15.7485	28.8387	12.5083	19.3721	32.3897	20.9742		22.1832	7.59424	8	2.68497
1 week AL 1mM butanedione/	34.8645	39.2164	17.3471	32.67	19.1609	26.1538	34.5455	19.3135		27.909	8.51882	8	3.01186
1 week AL 1mM benzaldehyde/	18.9337	38.4062	15.8027	32.67	32.4145	17.6509	42.1925	25.5366		27.9509	9.9652	8	3.52323
1 week AL 10mM benzaldehyde/	38.5437	57.1662	32.7608	48.1861	53.6299	35.0008	54.7645	38.1695		44.7777	9.75205	8	3.44787
7 week AL 0mM/	5.78081	7.3987	0.338228	11.1175	6.81666	7.70651	8.65231	6.44758		6.78229	3.07449	8	1.08699
7 week AL 0.1mM butanedione/	13.6825	14.3158	2.19993	14.8438	12.835	18.0153	15.4453	16.015		13.4191	4.79708	8	1.69602		p=0.0154 (*)
7 week AL 1mM butanedione/	20.2294	23.7274	4.17115	20.0759	15.9079	23.1706	14.3194	23.389		18.1238	6.62136	8	2.341		p=0.0224 (*)
7 week AL 1mM benzaldehyde/	17.8215	21.1152	8.20867	14.8626	13.8232	22.1212	15.0332	12.7513		15.7171	4.54402	8	1.60655		p=007 (**)
7 week AL 10mM benzaldehyde/	30.5926	42.6704	5.89311	28.2212	32.3622	31.3789	37.5063	36.5482		30.6466	11.0101	8	3.89265		p=0.0167 (*)

## Sheet: Fig. 2C - DC2
Time (S)	DC2-1 week-OCT	S.E.M	DC2-4 Weeks-OCT	S.E.M	DC2-6 Weeks-OCT	S.E.M			Max delta F/F0
0	-1.49873	0.75628	-1.31672	0.83468	0.19291	1.43103			DC2-1 Week-OCT	DC2-4 Weeks-OCT	DC2-6 weeks-OCT
0,2	-0.16071	0.73007	0.42699	1.01558	1.20832	1.74418			153.974	107.679	85.4367
0,4	0.63014	0.71151	-0.37009	0.75717	-0.79468	0.54188			66.1802	156.001	134.03
0,6	1.68796	0.73341	1.29999	1.01645	-0.38943	1.49299			92.5309	189.539	91.318
0,8	-0.65866	1.08762	-0.04018	1.23967	-0.21712	1.38073			164.077	129.919	173.74
1	22.2686	4.65173	32.9998	5.1445	24.2331	6.8678			150.675	94.2759	161.749
1,2	69.1416	6.93046	81.1108	10.8488	71.9941	10.5942			78.0877	115.708	167.73
1,4	91.2886	10.0171	101.958	11.1291	99.1074	12.4851			161.222	127.209	83.8148
1,6	100.58	11.1559	111.536	10.9135	111.747	12.7784			76.2166	102.908	146.77
1,8	108.701	13.6077	121.107	10.5236	120.73	12.871		--	76.6246	119.353	95.4994
2	108.34	13.3854	118.197	11.1151	122.473	13.3981
2,2	107.354	13.9463	120.39	10.5439	121.067	13.3994
2,4	108.261	12.6984	118.39	9.92974	118.697	13.7036
2,6	101.332	12.5248	116.06	8.53672	116.567	13.1014
2,8	101.085	12.962	112.984	9.49957	114.306	14.3259
3	88.6455	13.1013	98.9792	9.25529	102.347	13.3644
3,2	62.535	11.475	69.0397	7.19174	80.2089	10.1165
3,4	43.6053	9.06069	50.4991	5.71986	60.2349	9.19388
3,6	27.3212	6.72955	38.014	4.25983	48.8416	7.80574
3,8	18.4433	4.73806	29.9987	3.91891	37.3556	7.55797
4	12.5849	4.45731	22.9137	3.63693	30.1831	7.08777
4,2	11.1511	2.96849	17.4292	3.27726	24.9323	7.00825
4,4	6.62418	2.55016	14.2415	2.58864	17.9286	6.08945
4,6	4.41827	3.08208	11.4737	2.84586	17.7002	5.61218
4,8	2.47962	2.22286	8.67985	2.54542	16.1036	5.53524
5	0.33612	2.25275	6.96938	2.39702	11.1916	4.69384
5,2	1.36224	3.0236	6.02819	2.31903	10.8028	4.38771
5,4	-0.02422	2.28619	5.19655	2.3954	8.85028	3.57569
5,6	-0.61689	2.56858	6.30031	2.19237	7.89418	3.07932
5,8	1.34047	2.36601	6.26728	1.75671	6.15963	3.64521
6	-0.99302	2.29454	3.41608	1.50168	7.14633	2.79438
6,2	-0.3091	2.36831	2.83766	1.23186	5.61917	2.72881
6,4	-1.19931	2.09586	4.96063	1.70141	7.54634	2.4289
6,6	-0.09879	2.37911	5.03475	1.88344	7.58192	2.41755
6,8	-0.60745	2.78195	6.7705	1.69663	5.61925	2.38913
7	-0.39741	3.01676	4.63384	2.25281	4.16742	3.06534
7,2	-0.39453	3.02497	4.09482	1.4975	5.77662	2.32936
7,4	-0.08106	1.90756	3.07995	2.49486	4.46203	2.58804
7,6	0.85181	2.50224	4.63608	2.26839	4.2719	2.08198
7,8	1.97561	2.19391	5.8173	2.60244	2.15461	3.04129
8	0.53691	2.11893	4.73685	2.33646	2.60534	3.11811
8,2	2.04495	2.498	3.48264	2.15957	4.03171	2.53165
8,4	1.83199	2.69863	1.47403	2.16081	4.2083	2.15533
8,6	1.80455	2.50841	3.92719	2.07747	2.62567	1.55552
8,8	1.92768	2.21847	3.16494	1.70343	2.76537	2.05065
9	1.76857	2.7163	0.93227	2.46004	0.91597	2.27181
9,2	2.22185	2.32111	3.95177	1.83808	2.64806	2.00724
9,4	0.03216	1.7346	3.39093	1.63477	2.08932	2.43246
9,6	3.02614	1.974	5.41699	2.90752	2.62288	1.91999
9,8	3.33978	2.51981	4.03052	2.68669	2.52466	2.35818
10	2.73274	2.99425	4.78016	2.49235	2.81881	2.59829
10,2	2.55468	2.83637	5.15808	2.81958	1.51171	2.52113
10,4	3.62782	2.47947	3.7681	2.64717	1.43507	2.33275
10,6	3.92028	1.94342	4.39445	2.70533	2.87939	2.09084
10,8	2.68081	2.62623	4.0298	2.25406	5.18857	1.94525
11	3.06876	1.97612	4.48309	2.45251	3.05482	1.59696
11,2	4.32732	2.66882	5.48811	2.63879	3.66088	2.38257
11,4	4.17356	1.86382	4.52129	2.65289	2.96031	2.05281
11,6	2.71221	2.75791	4.47113	3.03169	3.07747	2.17384
11,8	2.50995	1.81939	1.93032	3.17624	4.28752	1.69622
12	4.80124	2.75582	2.4793	3.34962	2.69439	1.84944
12,2	3.43819	1.91254	4.05804	3.71918	3.16045	1.84377
12,4	3.32512	1.21821	3.78661	3.30592	4.31298	0.91398
12,6	3.20312	1.62154	2.47889	3.58217	5.99014	2.26243
12,8	0.99596	2.04226	4.85015	2.56911	6.36883	1.5217
13	1.95012	1.9683	5.44884	3.10901	4.72119	1.7573

## Sheet: Fig. 2C - DM6
Time (S)	DM6-1 week-OCT	S.E.M	DM6-4 Weeks-OCT	S.E.M	DM6-6 Weeks-OCT	S.E.M			Max delta F/F0
0	0.01394	1.10009	1.82275	0.83486	-0.82818	1.29075			DM6-1 week-OCT	DM6-4 Weeks-OCT	DM6-6 Weeks-OCT
0.2	1.87156	0.9549	-1.24248	0.59722	0.65204	1.78433			92.288	8.74668	76.7616
0.4	-0.37468	1.34787	-0.69973	0.89792	-2.3564	0.95649			183.482	25.3952	15.1123
0.6	-0.33444	1.38308	1.4302	0.52953	1.52692	1.05647			58.6046	26.4746	45.9362
0.8	-1.17638	1.04278	-1.31075	0.63183	1.00563	1.46849			111.078	98.2945	28.0571
1	4.64277	1.98013	0.50023	0.92879	1.56144	1.74295			146.796	20.3796	69.2446
1.2	54.4253	13.9655	13.3302	4.13483	18.4329	5.64521			125.561	28.5952	111.462
1.4	85.1463	15.804	22.4125	8.08632	28.7647	8.67164			191.395	6.77663	33.3607
1.6	94.7579	18.3436	21.7098	7.66858	36.7845	10.9086			44.6589	12.4928	27.225
1.8	102.769	18.5231	24.7547	9.62571	39.4368	10.6509			93.454	18.6921	16.6235
2	106.012	16.2338	20.8555	9.66558	39.2942	10.9387			--		--
2.2	106.27	16.4609	21.9304	8.66513	40.9333	11.4824			--
2.4	100.925	15.9741	22.5511	9.31577	37.7832	9.0715
2.6	92.8934	16.2595	21.2984	9.7551	33.7833	9.47123
2.8	94.3611	17.1952	18.957	8.85826	29.9496	9.18825
3	77.7353	13.3006	16.7633	7.36688	27.2497	7.45733
3.2	52.0492	9.05983	9.46298	4.90113	18.0835	5.54444
3.4	34.5143	6.39365	6.70165	3.55319	14.1866	3.62298
3.6	25.514	4.43024	6.53345	2.4444	10.2255	3.33524
3.8	18.3212	4.81824	2.82613	1.93989	5.64216	3.05086
4	8.85789	3.42469	1.50388	1.52226	5.95156	1.64882
4.2	5.31623	3.14401	1.38527	2.1335	3.03315	2.20764
4.4	7.44015	2.81335	1.02514	0.71166	1.68134	1.06441
4.6	3.42715	2.23437	0.42982	0.70482	2.92772	1.43242
4.8	4.53061	2.59054	-2.22993	0.72834	3.9792	1.24992
5	5.17451	2.61504	0.20217	1.07975	0.75018	1.32713
5.2	3.00171	2.62942	0.97489	0.9741	-3.40468	1.40339
5.4	3.29872	2.89046	2.59148	1.98418	0.84629	2.02821
5.6	3.59377	2.82898	0.45764	2.70216	2.29303	1.45035
5.8	2.7893	2.09575	2.38632	2.51473	-1.00544	2.0323
6	-0.88056	1.2865	1.78281	2.23548	2.35915	1.67231
6.2	-2.01055	1.15724	1.72315	2.01696	-1.25304	1.17149
6.4	0.3558	2.2384	0.92141	2.01909	2.0079	1.75813
6.6	-1.29603	1.46461	0.50108	1.90966	0.93009	2.15173
6.8	-2.48961	0.96688	0.67366	1.57227	1.57491	1.4113
7	-0.69343	0.75913	0.81455	1.51368	2.80701	2.04136
7.2	-1.09775	2.31672	1.08719	1.83607	0.83584	1.41128
7.4	-0.2834	2.20713	2.35905	1.85303	-0.11103	2.15126
7.6	-1.09126	0.98827	1.7584	1.77985	-0.33686	2.09877
7.8	3.39476	2.29115	-0.26718	2.35479	-0.05187	2.27548
8	1.18357	2.91786	1.54621	1.83074	2.07912	2.26576
8.2	-2.14223	1.32463	-0.1473	1.76376	-0.47735	2.30096
8.4	1.60483	1.68463	-0.20266	2.14175	1.52627	1.72145
8.6	1.42056	2.46357	-0.04064	1.49809	2.08359	2.01252
8.8	2.12309	2.26745	1.20003	1.45872	1.19138	1.59481
9	1.70762	1.52293	1.87463	1.53981	1.28077	1.70306
9.2	0.33373	1.58399	0.56843	1.24861	0.49628	1.80014
9.4	2.81441	1.6819	0.16741	1.67118	-0.60817	2.24445
9.6	0.02732	1.28165	-0.46278	0.93005	1.13977	3.62596
9.8	0.84213	2.85626	0.36491	1.25314	1.07058	2.0393
10	-0.43983	2.47473	-1.93449	1.34828	0.3772	1.98424
10.2	-1.17015	2.84587	1.23794	1.97214	-0.22267	2.3938
10.4	0.45178	3.09499	-0.93057	1.80179	0.83294	1.49991
10.6	-0.69237	1.39184	0.33144	1.36582	1.50627	2.60637
10.8	0.69927	2.29598	-2.67929	1.04106	2.34517	1.69437
11	1.98192	2.91227	-2.33539	1.18786	-1.17094	1.67691
11.2	1.84821	2.93052	-0.89249	0.9678	-0.09761	1.70123
11.4	0.61125	2.51701	0.84003	1.73944	-0.00264	1.40614
11.6	0.48059	2.73835	-1.48277	1.72159	-2.16052	1.52394
11.8	1.03866	2.87313	2.90935	2.45327	0.39937	1.44758
12	-0.8393	2.78764	-1.57606	2.73465	0.33032	1.27548
12.2	-0.7376	2.29885	1.39436	2.83734	2.19479	1.87246
12.4	2.02162	2.35577	-0.06563	2.8239	1.30245	1.37162
12.6	0.3465	1.82268	0.01644	1.76311	1.27789	1.83783
12.8	0.53852	1.9503	-2.03507	1.21073	-2.60316	1.28741
13	3.35093	2.4865	-0.68255	1.41984	0.97804	1.44545

## Sheet: Fig. 2C - DP1
Time (S)	DP1-1 week-OCT	S.E.M	DP1 -4 Weeks-OCT	S.E.M	DP1 -6 Weeks-OCT	S.E.M			Max delta F/F0
0	-3.76242	1.516	1.38781	0.93197	0.44931	0.72017			DP1-1 week-OCT	DP1-4 Weeks-OCT	DP1-6 Weeks-OCT
0.2	-0.60703	1.20692	-0.46786	0.83776	-0.70385	0.86881			60.7514	55.6496	168.432
0.4	1.42025	1.15385	-0.8818	0.84911	0.1028	0.79291			95.8614	161.637	62.4762
0.6	-0.30045	1.00531	1.28947	0.87269	0.15807	0.80773			81.0508	43.0058	112.959
0.8	3.24965	1.69861	-1.32763	0.64828	-0.00633	0.91955			82.1986	79.2558	87.0449
1	6.8635	1.94631	0.90373	0.92048	3.22473	2.74936			93.8247	72.0507	53.7416
1.2	53.3918	3.50399	51.6353	8.6784	53.6495	9.57553			88.4157	127.926	102.135
1.4	62.5865	2.80327	67.6239	11.8322	72.4734	10.6375			89.6423	104.19	88.1612
1.6	72.0705	3.90101	75.7356	12.6811	85.8948	13.6003			88.463	44.7586	176.367
1.8	77.7174	3.53161	78.8744	13.0262	93.0515	15.1037			91.8183	105.843	43.7626
2	79.7237	4.20538	80.716	13.0375	93.5666	15.2936
2.2	80.7929	4.67792	83.9285	13.7171	91.6576	13.5328
2.4	75.7153	6.27829	78.2812	12.5046	88.3912	13.8194
2.6	72.9139	5.29788	72.3832	12.2933	77.5158	13.6185
2.8	68.0745	5.23807	64.2743	11.3398	68.4221	15.3826
3	60.2749	6.37378	57.454	10.2672	53.7204	12.6652
3.2	38.6422	3.39589	39.036	8.26009	31.7717	8.0953
3.4	23.9086	2.92803	25.5751	5.61636	18.6581	4.86866
3.6	10.7554	2.7662	18.5859	3.6246	10.2177	3.83662
3.8	6.84094	2.56035	11.8184	2.02925	7.00956	3.27654
4	1.88277	2.90521	8.05468	2.05956	3.63243	2.33802
4.2	1.00831	3.32629	5.33041	1.67893	2.38329	1.7275
4.4	1.56444	2.74159	4.38381	1.75917	0.23538	2.08677
4.6	2.48325	3.51999	2.4708	1.7362	0.77791	1.47345
4.8	0.11762	2.70933	3.82745	1.3141	-0.85718	1.46747
5	1.6773	4.43183	1.20694	1.26762	-1.03542	1.57649
5.2	-1.86345	2.84707	2.43122	1.12374	-0.34656	1.74168
5.4	-2.29288	2.82579	1.7917	1.27413	-2.85732	1.33008
5.6	-3.49964	2.16593	0.66511	1.27587	-1.08755	1.45979
5.8	-3.07457	2.39437	2.83265	1.00864	-3.80126	1.86372
6	-1.60832	2.9951	2.32446	1.3724	-3.87006	1.79966
6.2	-2.37025	2.50626	2.29241	1.43756	-2.26538	1.6234
6.4	-1.3406	2.71748	1.07296	1.76894	-2.62841	1.05639
6.6	-0.93213	2.13516	1.72134	1.42246	-1.73223	2.03475
6.8	-0.99602	2.92979	0.63406	1.21336	-3.24928	1.58068
7	-2.13461	3.11924	1.30112	0.96506	-1.86358	1.0543
7.2	-1.84384	2.40759	0.82605	1.35252	-3.53947	1.20457
7.4	-0.85597	2.84586	2.00416	1.53439	-4.33959	1.6902
7.6	0.66736	3.17013	1.65998	0.83891	-3.59249	1.35195
7.8	1.67261	4.37914	1.34853	1.06828	-2.16375	0.9781
8	-0.56754	2.45719	2.94406	1.33991	-2.89364	1.04246
8.2	-0.11004	2.75193	-0.2946	1.47958	-4.08378	1.3704
8.4	-0.71579	3.13848	1.38236	0.6916	-4.22192	1.68749
8.6	0.09743	2.96812	-0.89566	1.80938	-4.89108	1.16818
8.8	0.11	3.18083	0.92426	1.01485	-3.02661	1.71592
9	-0.74783	2.29894	1.27028	0.99571	-1.70309	1.11819
9.2	-0.08022	2.79861	3.35235	1.29618	-2.25638	0.83722
9.4	-0.20393	2.99374	0.49326	0.95075	-1.69916	1.26155
9.6	0.93198	2.57115	2.96666	1.51431	-1.44661	1.47295
9.8	0.21487	3.29613	1.60829	0.89647	-1.61658	1.45318
10	2.19669	3.45671	1.29891	1.96409	-0.91857	1.31308
10.2	3.86135	3.97094	3.38631	1.93526	-2.26981	0.97221
10.4	2.03534	4.08435	1.05053	2.35211	-2.23042	1.2724
10.6	0.15512	3.97035	3.3707	1.7598	-2.88457	1.42355
10.8	-0.0783	3.15031	1.41384	1.38427	-1.75452	1.29865
11	-1.72313	2.24396	-0.28124	1.39209	-2.58523	1.77607
11.2	-3.95808	2.35248	1.27417	1.4403	-0.48042	1.95964
11.4	-1.07133	2.62618	3.08369	2.07921	-1.30106	1.58307
11.6	-1.23345	2.66381	0.78347	1.189	-1.50671	1.93844
11.8	-1.9079	2.72123	2.78963	2.48602	-1.86659	2.17409
12	-1.71886	2.59934	0.20346	0.98283	-2.80429	2.25804
12.2	-0.80411	2.76911	3.05059	2.04314	-0.91696	2.20835
12.4	-2.54076	2.13857	1.12423	1.16511	-1.5709	1.44388
12.6	-1.51814	2.28303	0.72887	1.44607	0.04225	2.08145
12.8	-0.41166	2.49559	3.92801	1.9997	0.44999	1.21408
13	-0.59054	2.36098	1.18755	2.12937	-1.35436	2.00932

## Sheet: Fig. 2D - DC1
Time (S)	DC1-1 Week-MCH	S.E.M	DC1-4 Weeks-MCH	S.E.M	DC1-6 Weeks-MCH	S.E.M			Max delta F/F0
0	0.14852	0.76743	0.02898	0.44234	0.33833	0.3552			DC1-1 Week-MCH	DC1- 4Weeks-MCH	DC1-6 weeks-MCH
0.2	0.46767	0.55192	0.20396	0.5763	-0.66564	0.47086			195.897	116.146	63.0359
0.4	-0.35046	0.27542	0.05976	0.6339	0.0332	0.40089			296.912	90.4612	67.2728
0.6	-0.44745	0.67709	-0.35103	0.23512	-0.25308	0.37853			129.886	162.078	204.579
0.8	0.18171	0.38316	0.05834	0.80995	0.5472	0.3133			144.916	210.325	93.6551
1	18.4943	9.72728	3.43299	1.48065	0.24072	1.02181			189.912	168.069	143.796
1.2	102.313	20.9754	43.0821	9.70572	23.6459	10.7045			348.422	160.827	88.1392
1.4	134.467	22.7771	78.7997	15.3338	51.3749	15.7042			206.13	153.52	52.3454
1.6	158.266	24.9749	99.4581	14.9893	69.7532	17.81			112.846	123.743	147.012
1.8	173.259	26.1003	113.826	15.0152	79.2105	18.5915			106.804	152.212	9.79667
2	181.707	27.361	121.346	14.601	84.5779	18.3309
2.2	178.073	26.8948	131.027	13.2942	87.7038	19.3093
2.4	182.923	28.1863	137.362	11.2058	88.4789	20.1364
2.6	180.758	28.7333	139.419	12.2006	91.0213	20.582
2.8	188.003	29.0651	138.93	12.9894	91.5091	20.0049
3	179.398	27.4948	140.87	12.8406	87.0358	18.2256
3.2	133.41	23.3494	111.004	10.6136	69.4623	13.5524
3.4	96.3629	17.9597	85.577	9.32539	51.4907	10.0138
3.6	69.2006	13.8825	63.7069	7.57042	37.3216	7.06202
3.8	49.9115	10.5475	47.4824	6.38619	27.5809	4.95642
4	38.2171	9.11173	36.3582	5.60404	19.9468	3.65724
4.2	28.2142	8.35553	24.238	4.10139	15.1661	3.54306
4.4	21.6134	5.83852	17.5658	3.6134	11.72	2.65418
4.6	15.114	6.2507	13.5354	2.92997	7.79693	3.10685
4.8	11.0938	5.18836	8.38512	2.23695	7.75118	2.06615
5	8.87571	4.35548	7.03891	1.94447	5.12997	2.23076
5.2	7.18477	3.03454	4.76813	1.34921	5.60714	2.24729
5.4	6.23107	2.26552	2.65438	1.41585	3.83354	1.94062
5.6	5.46009	1.59594	1.49234	1.02182	3.36054	1.89811
5.8	7.75549	2.04352	0.59871	1.21013	2.52527	1.89186
6	6.54208	2.94959	0.1507	1.02699	2.70201	1.77814
6.2	7.24172	4.86333	-0.8646	1.2292	2.67881	2.29397
6.4	4.46959	3.79416	0.42566	1.10457	2.16605	1.70951
6.6	6.85738	4.19998	0.12549	1.12705	1.1807	1.54526
6.8	5.4903	3.38059	-1.32778	1.07993	0.16198	1.58519
7	5.08566	3.73641	-0.75546	1.13977	0.14891	1.69257
7.2	2.55302	2.78254	-2.05793	0.87292	0.34562	1.45433
7.4	3.3301	2.3601	-1.2996	0.79385	0.38288	1.71231
7.6	3.2936	2.84445	-1.05694	0.78331	1.25332	1.92106
7.8	1.07505	2.753	-1.16257	1.07852	1.98707	1.97664
8	0.43918	2.13071	-1.87987	0.83251	1.91006	1.87894
8.2	1.10557	2.04814	-1.99487	0.81712	0.62296	2.0018
8.4	1.69809	2.01368	-1.32257	1.11814	1.93716	1.80974
8.6	1.98909	2.44023	-0.69664	1.1773	2.07169	1.92134
8.8	1.51898	2.39669	-1.17255	0.75869	0.57218	1.57637
9	0.70174	2.29649	-2.41487	0.9441	1.47883	2.38962
9.2	0.39619	2.11567	-1.4691	0.88573	1.85011	1.96848
9.4	-0.6253	1.67644	-1.02648	0.94443	1.37462	1.92414
9.6	0.7287	2.23827	-1.85487	1.13744	0.56704	1.60627
9.8	0.12192	1.95837	-1.11872	1.26146	1.34148	1.17747
10	-0.1148	1.58891	-0.98495	0.82156	0.91241	1.23219
10.2	0.085	1.6261	-0.70149	1.24307	0.0778	1.07696
10.4	-0.96127	1.94996	-1.86164	1.17934	0.46383	1.12859
10.6	-0.34324	1.52526	-0.83752	1.39561	0.89541	1.35225
10.8	-2.30477	1.77525	-0.57079	1.31281	-0.25347	1.33048
11	-1.27466	1.33565	-0.58399	0.98471	0.98881	1.5852
11.2	0.50255	1.97267	-0.21598	0.94495	-0.7814	1.307
11.4	-0.63361	1.68346	-0.46005	1.13933	-1.00395	1.73953
11.6	0.5024	1.75683	-1.96605	0.94051	-1.05703	1.86373
11.8	1.25231	2.39777	-0.94484	1.29852	-1.42202	2.37679
12	3.84886	3.31611	-0.60369	0.8541	-0.91992	2.22378
12.2	3.17819	2.66708	-0.25927	1.10959	-1.00287	2.52278
12.4	2.88405	2.73356	0.19182	0.88157	-0.59309	1.26888
12.6	3.78999	2.90804	-0.01543	1.37464	-0.91413	1.65454
12.8	3.46492	2.32425	0.36175	1.10647	-0.34913	1.32974
13	2.89411	2.17796	-0.55277	0.8676	-0.83095	1.17399

## Sheet: Fig. 2D - DP1
Time (S)	DP1-1 Week-MCH	S.E.M	DP1-4 Weeks-MCH	S.E.M	DP1-6 weeks-MCH	S.E.M			Max delta F/F0
0	-0.60028	0.79335	-0.13088	0.5825	0.03296	1.16368			DP1-1 Week-MCH	DP1-4 Weeks-MCH	DP1-6 weeks-MCH
0.2	-1.25128	1.186	-0.92535	0.61887	-1.1738	0.41617			40.992	9.70796	103.704
0.4	-1.15578	0.99326	0.19387	0.64164	0.11956	1.04285			72.1693	80.665	40.2672
0.6	0.27092	0.9954	0.0325	0.5383	0.80968	1.08642			39.934	17.7607	81.5591
0.8	2.73643	0.833	0.82986	1.27151	0.2116	0.69332			64.2609	53.1659	34.0835
1	0.89869	1.72009	-0.48545	1.14052	1.41777	0.96148			61.7108	34.223	20.5503
1.2	26.2683	3.03702	25.9105	6.53884	27.0451	6.04669			80.9712	62.7302	26.8677
1.4	38.3462	5.61076	37.5714	7.54142	42.2212	9.27874			56.7339	63.5917	53.2488
1.6	45.8276	5.50293	41.9884	8.35812	49.9826	10.985			21.5185	21.8405	89.2144
1.8	51.2894	6.58356	39.1537	9.46279	49.4503	10.6123			37.8231	56.3786	17.8206
2	48.7553	7.57206	33.2717	7.60807	42.6636	9.90256
2.2	41.4397	6.4316	31.6117	7.75133	37.6742	9.28949
2.4	38.3751	6.97805	23.4637	5.38032	27.5962	7.89067
2.6	29.0336	6.10024	21.3788	5.28835	18.2919	5.60978
2.8	27.3953	5.82696	15.7385	3.59021	13.3943	4.43208
3	21.8025	5.47502	12.4523	2.47858	8.9948	3.03773
3.2	13.9146	3.47231	7.42775	2.64405	5.92453	2.57788
3.4	10.7925	2.22639	5.54137	1.90405	2.55981	1.70853
3.6	7.213	1.90953	3.69901	1.22426	-0.01208	1.93877
3.8	5.08698	1.64434	1.6153	1.12221	1.22327	1.31094
4	4.39425	2.23758	4.41141	1.31313	0.00731	1.18771
4.2	5.30312	1.71114	0.62465	1.30954	0.91726	0.82884
4.4	5.54672	1.89492	1.77451	1.92443	2.16879	0.79895
4.6	3.90686	1.67917	0.05085	1.78912	1.27538	0.99048
4.8	4.80266	1.61665	2.88673	2.40857	-0.14191	1.01267
5	5.19416	2.03333	1.5196	0.99411	-0.15151	0.8164
5.2	4.67837	1.91901	3.38057	1.38402	1.05988	1.13299
5.4	3.49863	1.72689	2.78343	0.80417	-0.57858	0.5957
5.6	4.66958	1.82164	-0.30263	1.6719	-1.80608	1.00645
5.8	4.24444	1.49356	1.90557	1.33516	-1.33971	1.08286
6	3.27433	1.5394	0.06972	1.5085	-1.61208	1.13871
6.2	3.52136	2.31346	2.87553	2.11114	0.54383	0.93934
6.4	5.10016	3.96897	2.32759	1.34749	-0.89658	1.50644
6.6	7.58518	4.48543	0.87907	2.55466	-0.68821	1.25036
6.8	7.28974	4.77597	2.67832	1.55205	1.05299	1.18715
7	8.21485	5.51435	1.64352	2.12272	1.7452	0.86765
7.2	7.49451	4.50754	3.92557	1.79972	-0.23707	1.04544
7.4	6.97728	3.43728	1.19412	1.21843	0.0318	0.79773
7.6	3.88513	2.56928	1.78431	1.42369	-0.52301	0.97924
7.8	4.40055	2.71006	1.23888	0.97696	0.7232	1.56877
8	3.90878	2.57968	1.2787	1.73595	0.35026	1.22687
8.2	2.79993	1.37417	3.46004	1.80416	2.21049	1.20059
8.4	2.363	1.5318	1.14441	1.31413	0.50788	0.82764
8.6	5.01534	2.48871	0.88952	1.40644	1.47225	1.59041
8.8	3.11431	1.74493	3.53736	1.31044	1.96765	1.79451
9	3.81522	1.29641	3.39669	1.94235	3.588	1.38513
9.2	5.37748	2.42369	5.39843	1.91555	2.03589	1.44058
9.4	4.10405	2.23529	3.91262	1.37544	1.82689	0.65122
9.6	3.0895	1.65311	3.80707	1.74637	1.6891	1.25354
9.8	4.21732	1.77687	2.89315	1.29228	2.81294	1.54677
10	3.69993	2.60951	2.08794	1.58519	2.78279	1.46065
10.2	2.21621	2.05665	3.13788	1.22184	2.70165	0.58183
10.4	0.81457	1.80053	1.69326	1.19799	0.09958	1.31896
10.6	2.48935	1.57508	3.58077	1.85272	0.12816	1.32896
10.8	3.90602	2.15391	1.18806	0.59877	0.11986	1.62473
11	4.76002	2.08305	1.29571	0.97365	-0.08834	1.15742
11.2	3.89938	1.55063	2.86841	1.1642	-2.29048	1.74265
11.4	4.41989	1.83445	3.07503	1.59326	-2.15813	1.22452
11.6	2.99449	1.77101	4.30914	2.42368	-2.70976	1.86969
11.8	4.52587	2.39947	3.47786	1.4947	-1.48939	2.61494
12	2.22978	1.76175	3.00279	0.87459	-1.08907	1.2678
12.2	5.22819	2.34108	2.65437	1.6032	1.16555	1.05251
12.4	8.47631	3.59599	1.64898	0.90451	-0.53706	1.40299
12.6	3.55063	1.81235	2.19633	1.9802	0.98606	1.03121
12.8	4.93736	2.0491	0.79784	1.39823	2.69981	1.64672
13	3.41812	1.74865	2.00619	1.87108	-0.79568	2.1139

## Sheet: Fig. 2D - VC2
Time (S)	VC2-1 Week-MCH	S.E.M	VC2-4 Weeks-MCH	S.E.M	VC2-6 weeks-MCH	S.E.M			Max delta F/F0
0	-0.05959	0.80819	2.36259	1.48432	0.53351	0.61804			VC2-1 Week-MCH	VC2-4 Weeks-MCH	VC2-6 weeks-MCH
0.2	-0.34962	0.86333	-1.75173	1.11069	-1.17842	1.38972			92.4469	72.3591	144.81
0.4	-0.62231	0.74316	1.79923	0.81297	0.42049	1.41322			139.772	44.2057	41.5584
0.6	0.89367	1.35509	-0.581	0.61962	-1.01501	0.86023			93.3322	100.501	97.0755
0.8	0.13786	1.09432	-1.82909	0.77082	1.23944	1.34036			83.3428	72.6027	117.822
1	6.21098	1.64298	9.06596	2.70176	4.94158	3.50696			151.81	69.1235	45.3787
1.2	33.3298	7.4514	34.8449	7.52924	25.2155	9.97553			83.6974	78.0547	54.7974
1.4	61.3736	10.3445	55.7906	8.8129	43.7078	10.361			222.536	99.6192	131.545
1.6	83.2724	11.7257	62.6126	9.77029	65.052	14.2412			53.7164	113.464	156.505
1.8	91.6808	12.4067	69.7598	9.83339	76.1209	15.4602			128.421	107.054	40.3198
2	100.064	14.8196	73.9897	8.90261	84.1581	16.0769
2.2	104.97	16.6662	74.1864	8.56734	85.0251	15.1639
2.4	110.87	17.0529	76.8893	8.63284	90.1466	16.3795
2.6	114.23	16.1744	76.8478	7.30032	81.6833	15.2048
2.8	109.51	17.2315	71.4259	8.40299	79.4002	15.626
3	97.6377	15.0872	69.3828	8.42491	75.4173	14.2548
3.2	73.9111	11.8142	45.3985	5.98712	56.6562	9.94078
3.4	50.3766	7.40517	32.2543	3.75903	42.4141	8.28934
3.6	36.9445	8.278	20.531	3.0379	31.9219	5.40796
3.8	29.5964	7.48166	14.6448	2.91595	24.1613	5.58835
4	23.2438	5.91788	11.6687	1.74708	17.7958	3.9381
4.2	20.3761	5.11588	5.9743	1.93713	12.9394	4.25584
4.4	14.2561	4.65245	5.01474	1.5599	10.6925	4.35733
4.6	12.7628	3.74142	5.74485	2.18028	5.82592	3.53984
4.8	11.3304	3.67268	5.83779	1.27594	6.27503	2.46405
5	9.441	3.28295	1.95553	1.12019	0.91964	2.5356
5.2	10.2329	3.57909	5.00177	0.59	2.61689	2.03125
5.4	6.62988	2.00567	1.3163	1.63756	1.95016	2.05411
5.6	5.99496	1.59732	0.28444	1.48274	2.95735	2.31049
5.8	6.5363	2.17844	0.04937	1.39655	2.34782	2.60573
6	6.02984	2.46519	1.55398	1.31323	3.06511	2.17705
6.2	5.7659	2.52696	0.10479	1.99444	3.87553	2.00278
6.4	5.84708	2.08731	1.84571	0.81262	4.42952	2.5806
6.6	6.22934	2.43004	0.76244	0.58563	2.60259	2.94023
6.8	6.2936	2.93401	-0.52091	1.84491	2.01809	2.6968
7	5.46122	2.52212	1.35487	1.35173	1.81419	2.69814
7.2	5.76421	1.86285	4.13752	2.1015	4.29459	2.73452
7.4	7.75682	2.08386	2.32652	1.34153	2.92458	2.91013
7.6	4.58812	2.35643	-0.55758	1.4833	4.02982	2.64482
7.8	5.40197	1.96517	-1.82121	1.51905	1.91193	2.02759
8	3.84615	2.85269	0.26512	2.2351	2.75908	3.22111
8.2	7.08694	2.60406	3.27717	1.33224	3.37961	3.7457
8.4	5.41498	2.84141	3.24924	1.24621	0.04436	2.92795
8.6	5.79187	2.68034	2.08563	1.18528	1.71177	2.65861
8.8	4.54671	2.33555	2.97838	1.14689	0.11265	3.30069
9	3.97769	2.43005	1.64104	1.74026	0.52093	2.97218
9.2	5.62781	3.33352	3.5346	1.13307	-0.57547	2.82938
9.4	2.47398	2.93699	3.23825	0.79415	1.48794	3.37708
9.6	4.04877	2.43873	0.9957	2.00774	1.81043	3.12461
9.8	4.0545	1.82964	2.23882	2.07357	2.14126	3.49411
10	4.45783	2.64323	0.61701	2.3311	1.70417	2.78198
10.2	5.47928	3.12468	1.81437	1.99836	0.83871	2.91709
10.4	5.99817	3.90323	1.06656	1.64341	3.68894	2.82621
10.6	6.54458	3.99797	1.83952	2.18503	2.23495	3.35863
10.8	7.89062	3.65224	0.55198	1.20175	2.81245	3.6427
11	6.36584	2.37802	-2.21729	1.47161	4.55438	3.42872
11.2	4.28187	3.21147	1.88998	1.83233	1.00269	3.12468
11.4	4.21356	2.60971	1.62165	1.72452	4.24749	2.89184
11.6	6.22168	3.06905	2.32939	1.73049	-0.32961	2.12576
11.8	8.78252	3.47231	2.79451	2.11771	1.91429	2.00124
12	6.03187	2.87337	2.58535	3.10746	-0.4338	1.32265
12.2	6.65973	2.28708	3.45771	3.17887	2.26735	1.70844
12.4	5.32267	2.3013	3.73154	3.1683	0.61818	2.03848
12.6	5.19663	2.4325	0.44948	2.60191	2.38938	2.53336
12.8	5.89648	2.29999	3.37347	2.15525	2.59807	2.15518
13	6.68759	2.84772	2.86976	1.96471	1.24372	3.81204

## Sheet: Fig. 2 F
methyl cyclohexanol				3-Octanol				Linalool
Max deltaF/F0				Max deltaF/F0				Max deltaF/F0
MCH-1Week	MCH-4 Weeks	MCH-6 Weeks		OCT-1 Week	OCT-4 Weeks	OCT-6 Weeks		Lin-1 Week	Lin-4 Weeks	Lin-6 Weeks
175.08	139.317	64.1498		116.417	93.7058	106.905		100.43	193.13	99.9888
111.937	210.883	101.643		137.883	86.5502	90.1077		143.835	193.651	140.671
118.999	223.08	86.3098		93.6538	97.6654	127.518		101.206	111.877	117.709
165.37	154.956	149.23		148.791	91.1726	113.873		129.232	177.006	120.407
111.827	117.996	201.944		77.6999	153.829	114.789		72.4514	105.723	123.302
97.7982	129.816	47.5313		168.72	91.2046	72.4761		117.343	97.1049	120.201
200.065	103.288	137.468		165.187	146.707	98.7345		182.708	118.807	80.6586
142.356	74.0204	139.026		138.337	161.941	77.5408		111.589	105.854	185.972
195.344	97.8275	147.554			173.193	69.852			78.1067	172.869
	138.065	104.846			117.389	116.001			118.47	150.242
	103.226	72.4982			115.479	64.6862			102.036	79.054

## Sheet: Fig. 2 G
methyl cyclohexanol				3-Octanol				Linalool
Number of responsive boutons				Number of responsive boutons				Number of responsive boutons
MCH-1Week	MCH-4 Weeks	MCH-6 Weeks		OCT-1 Week	OCT-4 Weeks	OCT-6 Weeks		Lin-1 Week	Lin-4 Weeks	Lin-6 Weeks
21	10	10		18	17	10		18	13	10
18	10	8		19	17	14		18	13	12
13	16	11		21	18	10		17	15	7
14	10	12		21	20	15		15	11	5
22	7	9		17	10	8		11	7	8
15	15	11		20	10	5		19	7	6
22	14	12		17	10	11		21	9	3
22	6	16		17	7	17		12	10	12
12	13	7			12	13			11	18
	19	13			17	15			12	11
	12	7			13	5			8	6

## Sheet: Fig 2 Suppl Fig 1
Or42bGal4<<UASGFP			OSN number													OSN size	1 week	10 weeks
1 week	2014-01-28		3 weeks	2014-02-11		5 weeks	2014-02-25		7 weeks	2014-03-24		10 weeks	2014-04-07				4.5	4.2
No.	quantity		No.	quantity		No.	quantity		No.	quantity		No.	quantity				6.1	5.6
1	30		1	30		1	17		1	31		1	27				5.3	6.4
2	32		2	23		2	23		2	27		2	34				5.1	5.3
3	26		3	25		3	22		3	26		3	31				7	6
4	28		4	32		4	29		4	27		4	29				4.3	6
5	26		5	27		5	32		5	24		5	30				5.1	4.6
6	35		6	29		6	37		6	27		6	19				5.5	4.6
7	28		7	31		7	33		7	36		7	27				4.9	4.2
8	27		8	30		8	22		8	36		8	18				6.3	4.9
9	20		9	32		9	30		9	33		9	29				7.1	4.9
10	28		10	29		10	24		10	32		10	22				7	8.1
11	42		11	29		11	35		11	32		11	26				6.8	6.7
12	23		12	28		12	20		12	25		12	25				5.6	8.3
13	26		13	27		13	30		13	22		13	21				5.8	6.4
14	30		14	30		14	29		14	31		14	26				6.1	4.9
15	27		15	35		15	26		15	38		15	28				6	5.3
16	30		16	37		16	30		16	26		16	42				4.8	5.6
17	28		17	33		17	31		17	28		17	26				6.1	7.8
18	36		18	28		18	26		18	27		18	28				5.9	6
19	21		19	37		19	30		19	22		19	20				5.6	8.5
20	35		20	21		20	33		20	26		20	27				6.7	8.3
21	31		21	27		21	28		21	36		21	23				6.8	7.8
22	29		22	25		22	30		22	18		22	14				7	8.5
23	30		23	26		23	27		23	27		23	23				7.05	6
24	29		24	29		24	30		24	34		24	32				6.8	7.1
25	31		25	28		25	26		25	29		25	26				4.3	7
26	36		26	30		26	29		26	32		26	30				5.4	7.4
27	31		27	31		27	22		27	42		27	32				5.1	6.4
28	29		28	29		28	25		28	32		28	27				7.2	7.1
29	34		29	30		29	22		29	20		29	19				7.8	4.6
30	28		30	29		30	28		30	23		30	28				7.1	4.2
31	32		31	30		31	27		31	29		31	27				6.7	4.9
32	35		32	37		32	23		32	18		32	31				7.8	4.9
33	25		33	28		33	36		33	29		33	27				6.4	5.3
34	23		34	32		34	20		34	28		34	29				6.7	4.2
35	28		35	30		35			35	29		35	26				8.5	5.3
36	27		36	31		36			36	36		36	29				5.6	5.6
37	37		37	35		37			37	33		37	26				5.6	6
38	34		38	34		38			38	27		38	36				5.3	6
39	34		39	20		39			39	38		39	38				7.1	6.1
40	20		40	33		40			40	26		40	20				4.2	6
																	5.6	6
Average	29.525		Average	29.675		Average	27.4118		Average	29.05		Average	26.95				6.4	5.3
STDEV	4.79309		STDEV	3.87885		STDEV	4.81864		STDEV	5.51896		STDEV	5.48635				4.2	4.6
SEM	0.757854		SEM	0.613301		SEM	0.761893		SEM	0.872625		SEM	0.867468				5.3	5.6
																	4.9	5.3
																	6.4	6
																	5.6	4.6
																	5.3	3.5
																	5.6	4.9
																	3.9	6.7
																	4.6	4.6
																	5.8	4.6
																	4.2	5.6
																	6	5.3
																	5.3	6.4
																	5.6	7.8
																	6.7	4.9
																	6.4	8.1
																	5.6	4.6
																	3.9	3.5
																	4.6	3.9
																	5.8	4.6
																	4.2	4.2
																	6	3.9
																	5.3	3.5
																	5.6	5.3
																	6.7	4.9
																	6.4	6
																Average	5.82786	5.67429
																SD	1.00298	1.29291

[truncated: 4 more sheets: Fig 2 Suppl Fig2 (part 1), Fig 2 Suppl Fig 2 (part 2), Fig 2 Suppl Fig 3, Sheet1]
