# Supplementary material for: Inhibition of oxidative stress in cholinergic projection neurons fully rescues aging-associated olfactory circuit degeneration in Drosophila
Source: eLife. 2018 Jan 18;7:e32018. doi: 10.7554/eLife.32018 (PMC5790380; doi:10.7554/eLife.32018)
Supplement: Figure 3—source data 1. [file elife-32018-fig3-data1.xlsx]

## Sheet: Fig 3 B
	number of PN cell bodies
	1 week	7 weeks	1 week	7 weeks	1 week	7 weeks
	AL-dorsal	AL-dorsal	AL-lateral	AL-lateral	AL- total	AL- total
brain 4	33	34	42	33	75	67
brain 5	39	51	40	30	79	81
brain 6	34	35	23	39	57	74
brain 7	40	35	30	37	70	73
brain 8	43	35	38	28	81	63
brain 9	35	38	33	39	68	77
brain 10	36	32	32	36	68	68
brain 11	34	38	39	40	73	78
brain 12	35	26	33	35	68	61
brain 13	37	33	30	41	67	74
brain 14	28	28	31	12	58	40
brain 15	32	40	30	31	62	71
brain 16	39	33	36	34	75	67
brain 17	38	34	38	33	76	67
brain 18	44	34	32	34	76	68
brain 19	42	23	33	20	75	43
brain 20	35	40	30	28	65	68
brain21	38	30	38	32	76	62
brain22	38	27	39	20	77	47
brain 23	31	32	37	30	68	62
brain 24	44	28	36	20	80	58
brain 25	47	31	36	31	83	62
brain 26	36	34	41	32	77	66
brain 27	47	45	31	24	78	69
brain 28	36	29	42	29	71	58
brain 29	37	34	39	42	76	76
		42		38		80
average	37.6154	34.1111	34.9615	31.4074	72.2692	65.9259
SD	4.73351	5.93983	4.67744	7.29763	6.7974	10.163

## Sheet: Fig 3 C
		PN cell body diameter
	PN cell body size 1 week	PN cell body size 7 weeks
	6.1	5.4
	7.5	6.1
	5.3	5.6
	5.4	5.3
	4.8	5.4
	5.6	5.3
	8.7	5.3
	5.6	4.6
	7.7	5.7
	5.8	5.6
	7.3	5.3
	5.2	6.1
	7.7	4.9
	6.5	5.4
	6.4	5.6
	7.1	5.9
	6.7	4.8
	7.9	4.9
	5.9	6.5
	6.1	5.2
	7.7	5.5
	8.3	4.9
		4.4
		5.8
		6.9
		4.9
		5.7
		5.9
average	6.60455	5.46071
SD	1.11675	0.557334

## Sheet: Fig 3 D
		Lateral Horn			Antennal lobe
	LH 1 week MGV NCad	LH 7 weeks MGV NCad		AL 1 week MGV NCad	AL 7 weeks MGV NCad
	27694	22271		1451	40818
	17700	37059		24774	42511
	19774	31848		38022	37934
	20838	34619		34007	21718
	13339	29629		28214	17205
	33523	26542		28578	16445
	29320	37604		16679	14505
	33706	31873		21025	16932
	16393	18818		26945	17972
	37485	20779		20669	22188
	27380	22255		23483	22203
	30770	24990		13646	21493
	21368	20819		14164	17374
	22674	18862		13645	18410
	15491	17662		17197	27644
	33523	13923		20156	36900
	29320	31301		32674	24363
	33566	35040		34019	30827
	28673	42404		32232	30897
	34768	62142		33434	42552
		58124		35447	27050
		16197		39654	24911
		26406		38968	25739
		12260		35276	45903
		29421		40675	46697
		17469		40567	22098
		36417			27918
average	26365.2	28767.9		27138.5	27452.1
SD	7335.93	12093.6		10306	9837.03

## Sheet: Fig 3 E
	GCaMP (anti GFP)
	LH 1 week GFP/NCad	LH 7 weeks GFP/NCad
	0.696613	1.37511
	1.83288	0.906635
	1.21058	0.973593
	0.670074	0.633005
	1.68746	1.53657
	0.591743	1.9887
	0.643997	1.09323
	0.399128	0.97741
	0.565424	2.47678
	0.565053	1.63593
	0.874215	1.32038
	0.981963	1.35458
	0.948802	0.244921
	0.840787	2.22983
	0.66955	2.68305
	1.57288	3.36537
	1.19058	0.643654
	0.670074	0.915811
	1.68746	0.550514
	0.791743	0.290496
		0.458967
		1.57714
		2.11891
		2.43564
		1.29877
		2.54531
		0.234231
		3.00371
average	0.95455	1.45958
SD	0.43197	0.87826

## Sheet: Fig 3 H,I
	1 week				7 weeks
	MGV Da7-GFP	MGV ToPro			MGV Da7-GFP	MGV ToPro
1	1034	1483		1	420	975
2	574	1848		2	439	920
3	833	1404		3	461	1005
4	1041	1257		4	460	1154
5	654	1479		5	367	1121
6	550	1483		6	361	1310
7	418	1158		7	329	1020
8	611	1468		8	490	922
9	764	1601		9	439	726
10	904	1242		10	355	1064
11	741	1591		11	355	813
12	683	1398		12	342	1122
13	494	1259		13	433	1013
14	405	1130		14	419	927
15	386	799		15	399	488
16	292	840		16	277	588
17	372	916		17	379	790
18	499	881		18	368	915
19	358	782		19	410	680
20	447	1053		20	344	670
Average	603	1253.6			392.35	911.15
SD	224.364	303.584			53.3304	207.636

## Sheet: Fig 3 L
	(LH) 1 w mito/mito control	(LH) 7 w mito/mito control	calyx (1 w mito/mito control)	calyx (7w mito/mito control)	AL (1 w mito/mito control)	AL (7w mito/mito control)			(LH) 1 w chat/chat control	(LH) 7 w chat/chat control	calyx (1 w chat/chat control)	calyx (7w chat/chat control)	AL (1 w chat/chat control)	AL (7w chat/chat control)
	1.9796	8.89082	1.62908	1.44958	3.06247	2.56776			1.48407	1.43494	1.15237	0.389947	1.00759	1.35098
	2.44108	10.1288	2.2908	2.08506	4.2066	2.68232			1.4737	1.56299	1.2076	0.599532	1.03037	2.18144
	6.94063	2.93992	6.88411	7.67437	2.38812	2.174			1.02722	1.38283	0.622673	0.318646	0.846077	1.05773
	7.46134	2.59433	10.502	4.96899	3.69141	2.51594			0.650331	1.61451	1.08405	0.305098	1.33323	1.10079
	6.97257	2.25116	7.33125	1.60843	3.58022	2.43528			1.11729	1.42723	1.23595	0.429098	1.15536	1.81656
	8.81599	4.29798	11.8324	1.51842	2.88766	2.44444			0.987465	1.84658	0.948052	0.511751	0.97688	0.997051
	4.88463	1.80994	4.51404	2.46981	2.92772	2.05407			1.39783	1.61679	1.11381	1.15072	1.51065	0.900565
	10.1536	3.95009	6.15552	1.70844	2.95816	2.17448			1.47894	1.50139	1.31572	0.598447	1.9311	0.882277
	3.34368	2.18253	11.9713	1.78529	2.72339	1.8892			0.802421	1.40582	1.58424	0.255951	1.28228	0.690963
	9.89148	2.73601	13.1019	1.28324	3.38921	2.04915			1.40859	0.64323	1.46975	0.59333	1.74838	0.651674
	2.43251	2.71185	2.67411	2.07317	3.11649	2.11717			1.37624	6.30086	1.28307	0.699243	2.28169	0.784578
	1.80821	2.32805	2.5458	2.11616	3.68127	1.78112			1.56394	1.89272	1.24637	0.500766	1.45839	0.604835
	2.88225	2.8276	3.13511	1.81935	4.01898	0.587404			1.67284	1.46205	1.50892	0.373954	1.43794	0.477169
	0.40562	2.35448	2.64249	1.21302	3.75401	1.64524			0.167934	1.05245	0.711829	0.50202	2.57134	2.04589
	2.04217	2.57754	2.80146	1.87781	3.33291	1.63095			0.614814	1.33105	1.13741	0.695054	1.20368	1.20706
	4.16715	3.56332	5.49869	2.46639	3.83261	1.8058			2.62981	2.01137	3.11157	0.456285	1.18074	1.1621
	3.53609	3.53735	5.50579	2.15114	4.1822	1.74612			1.87748	1.89608	2.0831	0.813186	1.71894	1.47182
	2.27715	2.83246	3.58193	1.69753	4.33576	1.76391			2.17563	1.36638	1.58168	0.687067	1.3278	0.946846
	2.53717	2.73528	4.1053	1.77798	2.34634	1.48321			2.00096	1.38257	1.56908	0.609766	1.47872	1.11023
	3.02297	1	3.05772	2.00551	2.71253	1.52243			1.15616	1.35214	1.47095	1	1.95276	0.861784
	2.73771	2.4082	2.88441	1.72367	2.63891	1.46846			1.56016	1.44202	1.78797	0.544311	1.52148	0.849392
	0.28025	2.5223	3.79895	1.80953	2.30916	1.66232			0.223613	1.55206	1.42468	0.322351	1.40871	1.51058
	1.86797	2.48204	3.95859	1.31944	2.61352	1.50309			1.98787	0.967444	1.49135	0.312974	1.73823	1.306
	0.28879	2.2364	6.99636	1.64287	2.22884	1.62142			0.803961	1.58871	1.95903	0.474589	1.37822	0.9612
	3.87279	1.63109	6.63767	1.1151	2.70262	1.43357			1.71445	1.04001	1.62841	0.793142	1.32326	1.2243
	2.49416	2.21183	3.97996	1.97581	2.32981	1.62561			1.51239	1.61871	1.89861	0.642352	1.84044	1.1834
	1.85583	2.1538	4.60594	1.90585	2.57087	1.58844			1.32589	2.52815	1.94616	0.331391	1.28857	0.962963
	1.93232	1.74992	2.30956	1.48058	2.38335	1.74888			1.42823	1.39859	1.42408	0.917402	1.49964	1.28383
	2.10062	1.05877	2.47384	1.79994	1.88948	1.66648			1.68567	1.69841	1.5961	0.574705	1.56749	1.45981
	2.26807	1.80436	2.5444	1.55102	2.25725	1.88322			1.4398	1.30137	1.60135	0.417883	1.17608	0.690329
	2.68558	2.27651	2.58676	3.19595	3.24247	1.60843			0.994067	2.28827	1.52665	0.501393	2.08937	1.0325
	3.62367	2.74901	2.73543	2.20788	3.87539	1.59592			0.96059	1.19226	1.18154	0.366887	2.9617	1.15757
	2.61908	3.31568	5.3048	2.47607	3.03571	1.44728			0.855271	2.49617	1.77469	0.958446	1.7402	0.953371
	4.17547	3.64579	3.20778	2.43675	3.38287	1.61233			1.49386	1.41591	1.30741	1.03837	2.00029	1.02669
	2.9174	2.35079	4.59316	1.36598	2.732	1.7941			1.07887	1.72896	1.74089	0.642713	1.79699	1.1494
	3.01322	3.90374	3.06038	2.75318	3.97733	1.51354			1.23857	1.32154	1.25428	0.566397	3.55646	0.974544
	2.76472	2.08569	5.31306	1.92394	3.85755	1.77723			1.36454	1.57209	1.73909	0.715525	1.33033	2.14003
	2.19233	2.26876	3.4496	1.89751	3.341	1.91209			1.62576	0.95423	1.4786	0.951468	1.74135	2.69247
	9.49165	3.49826	2.13738	3.04797	3.15313	1.59908			1.56554	1.58954	1.11794	0.750925	1.20877	1.71607
	10.9517	2.67249	17.2063	2.91109	2.9701	1.56714			2.92351	1.65991	2.70211	0.692492	1.40164	0.955802
					3.12138	1.67006					5.35089		1.63028	1.06282
					2.3514	1.48364							1.21825	0.987312
					4.69381	1.43098							1.20241	1.05135
					4.48188	1.48784							1.73517	1.21216
					3.39233	1.32387							1.00213	0.993125
					3.8923	1.48112							1.37327	0.906716
					3.47448	1.52112							1.75192	0.874817
					4.18053	1.43388							1.21761	0.903053
					3.74051	1.82169							1.73943	1.36105
					5.0293	1.68702							2.42304	1.99986
					3.1719	1.7759							1.71957	1.09453
					4.2052	1.71623							1.66406	1.01457
					6.08727	1.78052							1.90548	1.14304
					3.16896	1.63327							1.54108	0.932592
					2.98835	1.64138							1.51177	0.86275
					2.15026	1.67499							1.3319	1.12911
					2.44081	1.59183							1.23178	0.891756
					3.53701	1.95782							1.75185	1.03869
					3.99884	1.79357							1.99694	1.47438
					2.19147	1.83435							1.10999	0.909571
					2.46299	1.86705							2.01201	1.80576
					2.18541	2.01193							3.36444	2.56752
					2.5399	1.68317							1.41851	1.47173
					2.82821	1.62238							1.97781	1.35394
					2.54939	1.75666							3.08933	1.47665
					2.44718	1.59279							1.37343	1.17977
					9.1543	1.38622							1.65399	0.979342
					9.31272	1.3633							2.11364	0.969534
					6.43838	1.28235							1.1579	0.927379
					10.185	1.51009							1.47193	1.0888
					12.3093	1.5405							2.88061	1.20379
					10.2067	1.39697							1.40892	1.01217
					8.00951	1.6011							1.88809	1.03474
					8.48401	1.71374							2.50682	1.13223
					6.12925	1.47914							1.65293	1.00101
					7.42158	1.59462							1.93962	1.08095
					7.07715	1.69408							2.6241	1.17223
					6.48529	1.49543							1.73947	1.02458
					8.88892	6.80259							1.23994	2.98035
					10.5203	6.36866							1.81819	3.00611
					5.70692	6.90285							3.63501	3.07487
					7.15984	6.10269							1.56276	1.10085
					6.69378	7.87141							2.1541	1.35093
					5.24731	5.38369							3.64167	0.822957
					10.555	12.6959							2.50872	1.6564
					10.0379	8.00151							3.11944	1.02225
					7.25944	9.71245							2.24098	1.20746
					9.86074	15.1783							3.47074	2.50523
					10.9096	9.16691							3.77685	2.05177
					6.83701	12.8879							2.28195	1.84003
					2.51438	19.2176							2.25932	3.50699
					2.80937	19.109							3.53164	8.1587
					2.58856	13.0581							1.6878	2.32652
					2.87963	13.2467							2.26817	2.06361
					2.61821	13.7472							5.39528	4.2955
					2.3132	11.6264							2.15666	1.21403
					2.76685	10.3701							3.38804	2.2449
					2.63993	14.5927							5.84542	2.03531
					2.41423	7.92731							1.86817	1.85485
					2.31751	9.01577							2.08099	0.808836
					2.4513	9.86015							4.27793	1.01618
					1.94749	7.99238							1.55547	0.731794
					2.8852	7.96082							1.75675	1.46824
					2.14112	8.13697							2.3207	2.431
					2.45067	6.25887							1.36692	1.79522
					3.08488	7.79326							1.76259	1.56937
					2.479	11.1594							2.02357	3.45166
					2.99459	7.2192							1.40291	1.15757
					4.06014	9.76193							5.42945	1.08291
					3.81079	8.5441							9.45144	2.30605
					3.40732	7.70248							2.55999	0.726346
					3.50997	9.89096							5.99864	0.819513
					2.87792	8.57902							7.37134	1.26744
					3.40218	8.60259							4.30343	0.638612
					4.28844	11.0503							7.17647	3.2424
					3.98128	12.949							10.5996	3.8721
					3.19856	7.81872							4.39871	2.45184
					5.23995	8.99467							7.67379	1.37367
					5.13907	7.94461							8.05946	1.48713
					4.89191	6.22384							5.48531	1.39901
average	3.80323	2.93187	5.03863	2.15725	4.22437	4.55384			1.37116	1.64596	1.59439	0.600139	2.40201	1.47729
SD	2.79066	1.69569	3.45362	1.12619	2.36377	4.35012			0.549998	0.843914	0.752878	0.224872	1.75614	0.947793

## Sheet: Fig. 3N,O
Number of active zones per µM2			Number of postsynaptic densities per µM2
D3-GFP-1 Week	D3-GFP-7 Weeks		Drep2-1 Week	Drep2-7 Weeks
4.08723	2.64734		6.73511	4.6367
4.18218	2.42952		7.73072	4.90603
4.24335	2.46117		6.2141	2.85798
4.04455	2.31649		6.92753	4.79255
3.43174	2.08599		6.44592	4.88564
5.60106	2.30213		6.66401	4.57606
5.97872	3.60562		6.75997	5.69301
4.28324	3.62722		6.59774	4.04034
7.21809	2.68484		7.53457	4.60239
4.62633	3.45035		7.18551	3.44725
	2.7398			3.88475
	2.67863			5.19371
