# Supplementary material for: Inhibition of oxidative stress in cholinergic projection neurons fully rescues aging-associated olfactory circuit degeneration in Drosophila
Source: eLife. 2018 Jan 18;7:e32018. doi: 10.7554/eLife.32018 (PMC5790380; doi:10.7554/eLife.32018)
Supplement: Figure 4—source data 1. [file elife-32018-fig4-data1.xlsx]

## Sheet: Fig 4 A
	elav control	elav-FMR1	elav-SOD1	elav-SOD2	elav-FOXO	elav-sirt2	elav-sir2	elav-InR	elav-Indy2	elav-chico	elav-mth	elav-Tor
	0.36	0.82	0.58	0.07	0.34	0.95	0.88	0.91	0.27	0.68	0.72	0.29
	0.7	0.57	0.5	-0.19	0.77	0.85	0.71	0.67	0.53	0.64	0.76	0.49
	0.67	0.71	0.47	-0.26	0.71	0.91	0.95	0.5	0.56	0.42	0.53	0.56
	0.95	0.89	0.24	0	0.8	0.79	0.66	0.44	0.64	0.85	0.36	0.88
	0.46	0.67	0.36	0.22	0.47	0.46	0.96	0.47	0.32	0.67	0.29	0.77
	0.35	0.68	0.22	0.09	0.45	0.44	0.65	0.27	0.84	0.43	0.42	0.56
	0.52	0.67	0.4	0.36	0.63	0.71	0.68	0.48	0.57	0.62	0.49	0.18
	0.55	0.56	0.38	0.33	0.64	0.52		0.63	0.62	0.18	0.63	0.33
								0.32	0.36	0.3	0.68
								0.45	0.66		0.72
P.I.	0.57	0.69625	0.39375	0.0775	0.60125	0.70375	0.784286	0.514	0.537	0.532222	0.56	0.5075
SD	0.199571	0.112876	0.123628	0.225373	0.164962	0.205213	0.139864	0.183981	0.175059	0.212766	0.166266	0.238911

## Sheet: Fig 4 B
w1118
	2-3 diaminobutane				Benzaldehyde				3 Octanol						2-3 Butanedione		Benzaldehyde		2016-10-03
Date	2-3 diaminobutane	H20	total	PI	Benzaldehyde	H20	total	PI	2016-10-03	H20	total	PI			PI	SEM	PI	SEM	PI	SEM
18.10.2016	47	9	56	0.678571	10	43	53	-0.622642	13	46	59	-0.559322		w1118	0.669225	0.032481	-0.68978	0.031293	-0.629404	0.049011
	50	8	58	0.724138	8	50	58	-0.724138	15	35	50	-0.4		ORCO-GAL4/+	0.732697	0.0414571	-0.639925	0.0391779	-0.675032	0.0394762
19.10.2016	36	12	48	0.5	7	52	59	-0.762712	8	48	56	-0.714286		UAS-SOD2i/+	0.690454	0.0472913	-0.683534	0.0319425	-0.733251	0.034721
	39	6	45	0.733333	9	40	49	-0.632653	10	41	51	-0.607843		ORCO-GAL4>UAS-SOD2i	0.641682	0.0390957	-0.618138	0.0295707	-0.671453	0.0412184
22.10.2016	51	9	60	0.7	6	47	53	-0.773585	5	45	50	-0.8
	45	13	58	0.551724	7	49	56	-0.75	9	44	53	-0.660377
24.10.2016	43	7	50	0.72	11	35	46	-0.521739	16	49	65	-0.507692
	55	8	63	0.746032	7	45	52	-0.730769	6	50	56	-0.785714
	average PI			0.669225	average PI			-0.68978				-0.629404
	SD			0.09187	SD			0.08851	SD			0.138624
	n			8	n			8	n			8
	SEM			0.032481	SEM			0.031293	SEM			0.049011
ORCO-GAL4/+
1mM	2-3 diaminobutane				Benzaldehyde				3 Octanol
Date	2-3 diaminobutane	H20	total	PI	Benzaldehyde	H20	total	PI	2016-10-03	H20	total	PI
18.10.2016	44	14	58	0.517241	6	51	57	-0.789474	8	47	55	-0.709091
	52	10	62	0.677419	9	45	54	-0.666667	14	43	57	-0.508772
19.10.2016	47	3	50	0.88	10	49	59	-0.661017	7	49	56	-0.75
	45	7	52	0.730769	16	39	55	-0.418182	7	51	58	-0.758621
22.10.2016	49	9	58	0.689655	9	43	52	-0.653846	5	52	57	-0.824561
	50	8	58	0.724138	8	48	56	-0.714286	13	43	56	-0.535714
24.10.2016	44	6	50	0.76	9	44	53	-0.660377	8	45	53	-0.698113
	48	3	51	0.882353	12	42	54	-0.555556	10	42	52	-0.615385
	average PI			0.732697	average PI			-0.639925	average PI			-0.675032
	SD			0.117258	SD			0.110812	SD			0.111656
	n			8	n			8	n			8
	SEM			0.0414571	SEM			0.0391779	SEM			0.0394762
UAS-SOD2i/+
1mM	2-3 diaminobutane				Benzaldehyde				3 Octanol
Date	2-3 diaminobutane	H20	total	PI	Benzaldehyde	H20	total	PI	2016-10-03	H20	total	PI
18.10.2016	44	7	51	0.72549	8	45	53	-0.698113	7	47	54	-0.740741
	41	9	50	0.64	5	47	52	-0.807692	5	49	54	-0.814815
19.10.2016	48	3	51	0.882353	9	43	52	-0.653846	9	51	60	-0.7
	40	15	55	0.454545	11	43	54	-0.592593	8	44	52	-0.692308
22.10.2016	47	11	58	0.62069	13	45	58	-0.551724	10	48	58	-0.655172
	49	5	54	0.814815	9	42	51	-0.647059	6	51	57	-0.789474
24.10.2016	51	7	58	0.758621	8	50	58	-0.724138	3	53	56	-0.892857
	48	11	59	0.627119	6	52	58	-0.793103	13	49	62	-0.580645
	average PI			0.690454	average PI			-0.683534	average PI			-0.733251
	SD			0.13376	SD			0.0903469	SD			0.0982058
	n			8	n			8	n			8
	SEM			0.0472913	SEM			0.0319425	SEM			0.034721
ORCO-GAL4>UAS-SOD2i
1mM	2-3 diaminobutane				Benzaldehyde				3 Octanol
Date	2-3 diaminobutane	H20	total	PI	Benzaldehyde	H20	total	PI	2016-10-03	H20	total	PI
18.10.2016	44	13	57	0.54386	13	44	57	-0.54386	12	45	57	-0.578947
	48	8	56	0.714286	11	49	60	-0.633333	5	53	58	-0.827586
19.10.2016	46	6	52	0.769231	8	47	55	-0.709091	9	47	56	-0.678571
	42	8	50	0.68	13	40	53	-0.509434	11	42	53	-0.584906
22.10.2016	40	10	50	0.6	11	39	50	-0.56	10	44	54	-0.62963
	39	12	51	0.529412	10	42	52	-0.615385	4	49	53	-0.849057
24.10.2016	42	5	47	0.787234	7	51	58	-0.758621	7	39	46	-0.695652
	40	13	53	0.509434	10	42	52	-0.615385	13	42	55	-0.527273
	average PI			0.641682	average PI			-0.618138	average PI			-0.671453
	SD			0.110579	SD			0.0836385	SD			0.116583
	n			8	n			8	n			8
	SEM			0.0390957	SEM			0.0295707	SEM			0.0412184

## Sheet: Fig 4 C
w1118
	2-3 diaminobutane				Benzaldehyde				3 Octanol						2-3 Butanedione		Benzaldehyde		2016-10-03
Date	2-3 diaminobutane	H20	total	PI	Benzaldehyde	H20	total	PI	2016-10-03	H20	total	PI			PI	SEM	PI	SEM	PI	SEM
18.10.2016	44	6	50	0.76	12	44	56	-0.571429	13	45	58	-0.551724		w1118	0.724531	0.0404749	-0.697793	0.0274122	-0.683309	0.0418621
	39	12	51	0.529412	8	50	58	-0.724138	4	52	56	-0.857143		Gh146-GAL4/+	0.673783	0.0449955	-0.669216	0.0378888	-0.710617	0.0340633
19.10.2016	52	5	57	0.824561	9	42	51	-0.647059	10	47	57	-0.649123		UAS-SOD2i/+	0.718559	0.0318913	-0.633772	0.0482901	-0.664301	0.0450816
	45	11	56	0.607143	7	51	58	-0.758621	6	44	50	-0.76		Gh146-GAL4>UAS-SOD2i	0.0668538	0.0365196	-0.236528	0.0318404	-0.118935	0.0254736
22.10.2016	47	9	56	0.678571	10	46	56	-0.642857	9	42	51	-0.647059
	46	7	53	0.735849	5	50	55	-0.818182	12	37	49	-0.510204
24.10.2016	50	6	56	0.785714	7	46	53	-0.735849	8	45	53	-0.698113
	45	3	48	0.875	9	48	57	-0.684211	6	52	58	-0.793103
	average PI			0.724531	average PI			-0.697793				-0.683309
	SD			0.11448	SD			0.0775335	SD			0.118404
	n			8	n			8	n			8
	SEM			0.0404749	SEM			0.0274122	SEM			0.0418621
ORCO-GAL4/+
1mM	2-3 diaminobutane				Benzaldehyde				3 Octanol
Date	2-3 diaminobutane	H20	total	PI	Benzaldehyde	H20	total	PI	2016-10-03	H20	total	PI
18.10.2016	40	11	51	0.568627	12	46	58	-0.586207	9	50	59	-0.694915
	43	6	49	0.755102	10	49	59	-0.661017	3	47	50	-0.88
19.10.2016	46	7	53	0.735849	9	47	56	-0.678571	10	43	53	-0.622642
	55	9	64	0.71875	4	48	52	-0.846154	8	55	63	-0.746032
22.10.2016	51	6	57	0.789474	13	37	50	-0.48	7	46	53	-0.735849
	48	5	53	0.811321	7	48	55	-0.745455	6	41	47	-0.744681
24.10.2016	42	13	55	0.527273	9	49	58	-0.689655	8	47	55	-0.709091
	46	16	62	0.483871	9	45	54	-0.666667	13	45	58	-0.551724
	average PI			0.673783	average PI			-0.669216	average PI			-0.710617
	SD			0.127267	SD			0.107166	SD			0.0963456
	n			8	n			8	n			8
	SEM			0.0449955	SEM			0.0378888	SEM			0.0340633
UAS-SOD2i/+
1mM	2-3 diaminobutane				Benzaldehyde				3 Octanol
Date	2-3 diaminobutane	H20	total	PI	Benzaldehyde	H20	total	PI	2016-10-03	H20	total	PI
18.10.2016	44	11	55	0.6	10	44	54	-0.62963	16	38	54	-0.407407
	50	9	59	0.694915	8	48	56	-0.714286	11	46	57	-0.614035
19.10.2016	40	6	46	0.73913	6	49	55	-0.781818	9	42	51	-0.647059
	46	12	58	0.586207	9	51	60	-0.7	6	51	57	-0.789474
22.10.2016	55	6	61	0.803279	13	47	60	-0.566667	5	47	52	-0.807692
	52	8	60	0.733333	18	42	60	-0.4	7	39	46	-0.695652
24.10.2016	48	4	52	0.846154	6	48	54	-0.777778	10	42	52	-0.615385
	48	7	55	0.745455	12	36	48	-0.5	8	53	61	-0.737705
	average PI			0.718559	average PI			-0.633772	average PI			-0.664301
	SD			0.0902022	SD			0.136585	SD			0.12751
	n			8	n			8	n			8
	SEM			0.0318913	SEM			0.0482901	SEM			0.0450816
ORCO-GAL4>UAS-SOD2i
1mM	2-3 diaminobutane				Benzaldehyde				3 Octanol
Date	2-3 diaminobutane	H20	total	PI	Benzaldehyde	H20	total	PI	2016-10-03	H20	total	PI
18.10.2016	22	24	46	-0.0434783	19	37	56	-0.321429	22	30	52	-0.153846
	34	21	55	0.236364	22	30	52	-0.153846	21	33	54	-0.222222
19.10.2016	27	30	57	-0.0526316	18	33	51	-0.294118	26	25	51	0.0196078
	23	20	43	0.0697674	26	33	59	-0.118644	23	29	52	-0.115385
22.10.2016	27	29	56	-0.0357143	21	36	57	-0.263158	22	28	50	-0.12
	32	26	58	0.103448	17	36	53	-0.358491	23	26	49	-0.0612245
24.10.2016	30	23	53	0.132075	20	33	53	-0.245283	19	26	45	-0.155556
	27	21	48	0.125	22	29	51	-0.137255	21	28	49	-0.142857
	average PI			0.0668538	average PI			-0.236528	average PI			-0.118935
	SD			0.103293	SD			0.0900582	SD			0.0720503
	n			8	n			8	n			8
	SEM			0.0365196	SEM			0.0318404	SEM			0.0254736

## Sheet: Fig 4 Fig Suppl 1 
w1118
1mM	Putrescine				2-3 diaminobutane				Benzaldehyde				3 Octanol						Putrescine		2-3 Butanedione		Benzaldehyde		2016-10-03
Date	Putrescine	H20	total	PI	2-3 diaminobutane	H20	total	PI	Benzaldehyde	H20	total	PI	2016-10-03	H20	total	PI			PI	SEM	PI	SEM	PI	SEM	PI	SEM
24.10.2016	45	8	53	0.698113	45	6	51	0.764706	5	53	58	-0.827586	5	49	54	-0.814815		w1118	0.71902	0.0279025	0.672588	0.02537	-0.643102	0.0547805	-0.727051	0.0264583
	44	6	50	0.76	48	9	57	0.684211	7	45	52	-0.730769	8	41	49	-0.673469		canton S	0.684137	0.0278728	0.668055	0.030487	-0.638556	0.0574492	-0.634605	0.0479993
25.10.2016	46	7	53	0.735849	44	8	52	0.692308	9	47	56	-0.678571	7	48	55	-0.745455		atg2/+	0.68512	0.0260883	0.657574	0.0289841	-0.613656	0.0339941	-0.613619	0.0313175
	51	8	59	0.728814	48	10	58	0.655172	4	48	52	-0.846154	9	37	46	-0.608696		atg7/+	0.65491	0.0463166	0.657339	0.0354006	-0.676346	0.0366189	-0.594711	0.0294166
26.10.2016	49	9	58	0.689655	47	14	61	0.540984	10	41	51	-0.607843	5	40	45	-0.777778		atg8/+	0.634425	0.0322369	0.631191	0.0358856	-0.637899	0.037586	-0.619904	0.0271873
	43	4	47	0.829787	41	6	47	0.744681	13	43	56	-0.535714	10	48	58	-0.655172		atg2	0.652791	0.0538586	0.648402	0.0592363	-0.692825	0.046764	-0.615169	0.0434706
28.10.2016	42	12	54	0.555556	38	7	45	0.688889	11	33	44	-0.5	8	52	60	-0.733333		atg7	0.672668	0.0302168	0.712689	0.0383137	-0.636681	0.0584899	-0.640864	0.0291636
	50	7	57	0.754386	33	8	41	0.609756	16	39	55	-0.418182	5	47	52	-0.807692		atg8	0.612685	0.062632	0.597546	0.0719984	-0.610617	0.0670083	-0.634111	0.0388422
	average PI			0.71902	average PI			0.672588	average PI			-0.643102	average PI			-0.727051
	SD			0.0789201	SD			0.0717571	SD			0.154943	SD			0.0748354
	n			8	n			8	n			8	n			8
	SEM			0.0279025	SEM			0.02537	SEM			0.0547805	SEM			0.0264583
canton S
	Putrescine				2-3 diaminobutane				Benzaldehyde				3 Octanol
Date	Putrescine	H20	total	PI	2-3 diaminobutane	H20	total	PI	Benzaldehyde	H20	total	PI	2016-10-03	H20	total	PI
24.10.2016	34	11	45	0.511111	45	11	56	0.607143	10	35	45	-0.555556	12	42	54	-0.555556
	45	6	51	0.764706	42	13	55	0.527273	4	54	58	-0.862069	10	48	58	-0.655172
25.10.2016	42	8	50	0.68	41	5	46	0.782609	13	48	61	-0.57377	9	51	60	-0.7
	41	7	48	0.708333	48	8	56	0.714286	11	44	55	-0.6	6	43	49	-0.755102
26.10.2016	47	9	56	0.678571	34	5	39	0.74359	16	43	59	-0.457627	8	42	50	-0.68
	44	6	50	0.76	39	9	48	0.625	14	38	52	-0.461538	5	44	49	-0.795918
28.10.2016	50	10	60	0.666667	51	12	63	0.619048	4	52	56	-0.857143	13	47	60	-0.566667
	46	8	54	0.703704	44	7	51	0.72549	7	47	54	-0.740741	18	39	57	-0.368421
	average PI			0.684137	average PI			0.668055	average PI			-0.638556	average PI			-0.634605
	SD			0.0788363	SD			0.0862302	SD			0.162491	SD			0.135762
	n			8	n			8	n			8	n			8
	SEM			0.0278728	SEM			0.030487	SEM			0.0574492	SEM			0.0479993
Atg2/+
	Putrescine				2-3 diaminobutane				Benzaldehyde				3 Octanol
Date	Putrescine	H20	total	PI	2-3 diaminobutane	H20	total	PI	Benzaldehyde	H20	total	PI	2016-10-03	H20	total	PI
24.10.2016	45	5	50	0.8	44	8	52	0.692308	9	44	53	-0.660377	10	47	57	-0.649123
	51	14	65	0.569231	45	11	56	0.607143	12	48	60	-0.6	11	41	52	-0.576923
25.10.2016	41	8	49	0.673469	41	10	51	0.607843	14	43	57	-0.508772	14	42	56	-0.5
	44	7	51	0.72549	39	6	45	0.733333	13	49	62	-0.580645	13	48	61	-0.57377
26.10.2016	42	6	48	0.75	38	8	46	0.652174	11	41	52	-0.576923	10	45	55	-0.636364
	48	11	59	0.627119	41	5	46	0.782609	10	43	53	-0.622642	6	50	56	-0.785714
28.10.2016	41	9	50	0.64	45	9	54	0.666667	12	40	52	-0.538462	8	38	46	-0.652174
	39	7	46	0.695652	41	13	54	0.518519	5	51	56	-0.821429	10	33	43	-0.534884
	average PI			0.68512	average PI			0.657574	average PI			-0.613656	average PI			-0.613619
	SD			0.0737888	SD			0.0819794	SD			0.0961498	SD			0.0885794
	n			8	n			8	n			8	n			8
	SEM			0.0260883	SEM			0.0289841	SEM			0.0339941	SEM			0.0313175
Atg7/+
	Putrescine				2-3 diaminobutane				Benzaldehyde				3 Octanol
Date	Putrescine	H20	total	PI	2-3 diaminobutane	H20	total	PI	Benzaldehyde	H20	total	PI	2016-10-03	H20	total	PI
24.10.2016	41	15	56	0.464286	44	10	54	0.62963	8	45	53	-0.698113	13	45	58	-0.551724
	44	12	56	0.571429	47	13	60	0.566667	11	49	60	-0.633333	14	42	56	-0.5
25.10.2016	42	10	52	0.615385	48	12	60	0.6	14	39	53	-0.471698	10	38	48	-0.583333
	47	9	56	0.678571	45	14	59	0.525424	8	45	53	-0.698113	9	40	49	-0.632653
26.10.2016	46	7	53	0.735849	41	8	49	0.673469	6	44	50	-0.76	5	38	43	-0.767442
	48	3	51	0.882353	46	9	55	0.672727	10	41	51	-0.607843	8	35	43	-0.627907
28.10.2016	42	12	54	0.555556	45	6	51	0.764706	7	49	56	-0.75	12	39	51	-0.529412
	46	7	53	0.735849	42	4	46	0.826087	5	43	48	-0.791667	10	36	46	-0.565217
	average PI			0.65491	average PI			0.657339	average PI			-0.676346	average PI			-0.594711
	SD			0.131003	SD			0.100128	SD			0.103574	SD			0.0832027
	n			8	n			8	n			8	n			8
	SEM			0.0463166	SEM			0.0354006	SEM			0.0366189	SEM			0.0294166
Atg8a/+
1mM	Putrescine				2-3 diaminobutane				Benzaldehyde				3 Octanol
Date	Putrescine	H20	total	PI	2-3 diaminobutane	H20	total	PI	Benzaldehyde	H20	total	PI	2016-10-03	H20	total	PI
24.10.2016	40	7	47	0.702128	44	9	53	0.660377	11	40	51	-0.568627	8	49	57	-0.719298
	39	11	50	0.56	41	12	53	0.54717	9	37	46	-0.608696	7	35	42	-0.666667
25.10.2016	45	13	58	0.551724	42	14	56	0.5	5	45	50	-0.8	12	44	56	-0.571429
	48	16	64	0.5	46	15	61	0.508197	7	41	48	-0.708333	11	42	53	-0.584906
26.10.2016	41	10	51	0.607843	49	10	59	0.661017	10	33	43	-0.534884	8	47	55	-0.709091
	51	9	60	0.7	42	6	48	0.75	12	36	48	-0.5	13	50	63	-0.587302
28.10.2016	42	6	48	0.75	40	8	48	0.666667	6	42	48	-0.75	10	44	54	-0.62963
	46	8	54	0.703704	36	5	41	0.756098	9	40	49	-0.632653	14	41	55	-0.490909
	average PI			0.634425	average PI			0.631191	average PI			-0.637899	average PI			-0.619904
	SD			0.0911796	SD			0.1015	SD			0.106309	SD			0.0768972
	n			8	n			8	n			8	n			8
	SEM			0.0322369	SEM			0.0358856	SEM			0.037586	SEM			0.0271873
Atg2
	Putrescine				2-3 diaminobutane				Benzaldehyde				3 Octanol
Date	Putrescine	H20	total	PI	2-3 diaminobutane	H20	total	PI	Benzaldehyde	H20	total	PI	2016-10-03	H20	total	PI
24.10.2016	45	5	50	0.8	37	12	49	0.510204	13	45	58	-0.551724	12	45	57	-0.578947
	55	8	63	0.746032	48	10	58	0.655172	10	34	44	-0.545455	17	38	55	-0.381818
25.10.2016	38	17	55	0.381818	55	4	59	0.864407	5	48	53	-0.811321	12	40	52	-0.538462
	51	9	60	0.7	51	8	59	0.728814	7	41	48	-0.708333	6	47	53	-0.773585
26.10.2016	42	16	58	0.448276	50	4	54	0.851852	4	47	51	-0.843137	8	39	47	-0.659574
	47	7	54	0.740741	45	9	54	0.666667	9	39	48	-0.625	9	47	56	-0.678571
28.10.2016	39	6	45	0.733333	44	14	58	0.517241	4	55	59	-0.864407	7	44	51	-0.72549
	51	10	61	0.672131	39	17	56	0.392857	12	47	59	-0.59322	11	42	53	-0.584906
	average PI			0.652791	average PI			0.648402	average PI			-0.692825	average PI			-0.615169
	SD			0.152335	SD			0.167545	SD			0.132268	SD			0.122953
	n			8	n			8	n			8	n			8
	SEM			0.0538586	SEM			0.0592363	SEM			0.046764	SEM			0.0434706
Atg7
	Putrescine				2-3 diaminobutane				Benzaldehyde				3 Octanol
Date	Putrescine	H20	total	PI	2-3 diaminobutane	H20	total	PI	Benzaldehyde	H20	total	PI	2016-10-03	H20	total	PI
24.10.2016	45	12	57	0.578947	38	9	47	0.617021	13	34	47	-0.446809	11	36	47	-0.531915
	44	10	54	0.62963	44	7	51	0.72549	19	39	58	-0.344828	7	47	54	-0.740741
25.10.2016	42	6	48	0.75	47	5	52	0.807692	11	45	56	-0.607143	8	45	53	-0.698113
	47	8	55	0.709091	55	6	61	0.803279	6	47	53	-0.773585	9	48	57	-0.684211
26.10.2016	33	10	43	0.534884	51	9	60	0.7	9	41	50	-0.64	7	44	51	-0.72549
	38	5	43	0.767442	52	4	56	0.857143	5	43	48	-0.791667	10	42	52	-0.615385
28.10.2016	41	6	47	0.744681	43	13	56	0.535714	8	46	54	-0.703704	11	43	54	-0.592593
	40	8	48	0.666667	48	10	58	0.655172	6	50	56	-0.785714	15	50	65	-0.538462
	average PI			0.672668	average PI			0.712689	average PI			-0.636681	average PI			-0.640864
	SD			0.0854661	SD			0.108367	SD			0.165434	SD			0.0824871
	n			8	n			8	n			8	n			8
	SEM			0.0302168	SEM			0.0383137	SEM			0.0584899	SEM			0.0291636
Atg8a
1mM	Putrescine				2-3 diaminobutane				Benzaldehyde				3 Octanol
Date	Putrescine	H20	total	PI	2-3 diaminobutane	H20	total	PI	Benzaldehyde	H20	total	PI	2016-10-03	H20	total	PI
24.10.2016	35	19	54	0.296296	37	17	54	0.37037	12	35	47	-0.489362	12	41	53	-0.54717
	47	8	55	0.709091	31	19	50	0.24	17	32	49	-0.306122	15	47	62	-0.516129
25.10.2016	40	12	52	0.538462	39	5	44	0.772727	5	49	54	-0.814815	9	44	53	-0.660377
	44	6	50	0.76	45	4	49	0.836735	8	44	52	-0.692308	13	42	55	-0.527273
26.10.2016	38	15	53	0.433962	48	7	55	0.745455	6	48	54	-0.777778	11	49	60	-0.633333
	41	4	45	0.822222	51	12	63	0.619048	19	46	65	-0.415385	6	33	39	-0.692308
28.10.2016	43	8	51	0.686275	42	10	52	0.615385	5	41	46	-0.782609	8	37	45	-0.644444
	48	10	58	0.655172	49	13	62	0.580645	12	49	61	-0.606557	4	50	54	-0.851852
	average PI			0.612685	average PI			0.597546	average PI			-0.610617	average PI			-0.634111
	SD			0.17715	SD			0.203642	SD			0.189528	SD			0.109862
	n			8	n			8	n			8	n			8
	SEM			0.062632	SEM			0.0719984	SEM			0.0670083	SEM			0.0388422

## Sheet: Fig 4 Fig Suppl 3
	Date	fly food							%	Date	L.plantarum							%	Date	Resveratrol							%	Date	Spermidine							%
30 flies/bottle. 5 bottles/stimulus.		male canton-S			female canton-S						male canton-S			female canton-S						male canton-S			female canton-S						male canton-S			female canton-S
	24.03.2016	30	30	30	30	30	30	30	100	03.04.2016	30	30	30	30	30	30	30	100	24.03.2016	30	30	30	30	30	30	30	100	24.03.2016	30	30	30	30	30	30	30	100
collected on 22.03.2016, started counting on 24.03.2016	26.03.2016	30	30	30	30	30	30	30	100	05.04.2016	30	30	30	30	30	30	30	100	26.03.2016	30	30	30	30	30	29	29.8333	99.4444	26.03.2016	30	30	30	30	30	30	30	100
	28.03.2016	30	29	30	29	30	29	29.5	98.3333	07.04.2016	30	30	30	30	30	30	30	100	28.03.2016	29	29	30	30	30	29	29.5	98.3333	28.03.2016	30	30	30	30	29	30	29.8333	99.4444
	week1	29	29	29	29	29	29	29	96.6667	week1	30	30	30	29	29	28	29.3333	97.7778	week1	28	28	29	29	29	29	28.6667	95.5556	week1	29	28	30	29	28	30	29	96.6667
	01.04.2016	28	27	29	29	28	29	28.3333	94.4444	11.04.2016	29	28	30	28	28	27	28.3333	94.4444	01.04.2016	27	28	28	28	29	28	28	93.3333	01.04.2016	29	27	30	28	28	30	28.6667	95.5556
	03.04.2016	28	27	28	28	26	28	27.5	91.6667	13.04.2016	29	28	28	28	27	27	27.8333	92.7778	03.04.2016	27	26	28	25	28	27	26.8333	89.4444	03.04.2016	28	27	28	28	27	29	27.8333	92.7778
	05.04.2016	28	26	27	27	24	27	26.5	88.3333	15.04.2016	28	28	27	27	27	25	27	90	05.04.2016	26	25	27	23	28	25	25.6667	85.5556	05.04.2016	27	26	27	27	27	29	27.1667	90.5556
	week2	26	26	27	27	24	26	26	86.6667	week2	26	27	27	25	26	24	25.8333	86.1111	week2	25	25	26	23	27	23	24.8333	82.7778	week2	26	25	26	27	27	28	26.5	88.3333
	09.04.2016	25	25	25	26	24	25	25	83.3333	19.04.2016	26	26	26	23	25	24	25	83.3333	09.04.2016	25	25	26	22	26	22	24.3333	81.1111	09.04.2016	26	22	26	26	27	26	25.5	85
	11.04.2016	22	23	22	24	21	23	22.5	75	21.04.2016	24	26	23	22	25	23	23.8333	79.4444	11.04.2016	24	24	25	21	24	22	23.3333	77.7778	11.04.2016	25	21	25	24	27	25	24.5	81.6667
	13.04.2016	19	18	18	20	18	20	18.8333	62.7778	23.04.2016	23	25	22	22	24	20	22.6667	75.5556	13.04.2016	20	23	22	19	23	18	20.8333	69.4444	13.04.2016	25	21	25	22	26	25	24	80
	week3	18	12	17	20	17	17	16.8333	56.1111	week 3	23	21	21	21	24	19	21.5	71.6667	week3	18	22	21	17	22	17	19.5	65	week3	23	20	24	21	26	25	23.1667	77.2222
	17.04.2016	17	12	15	18	16	16	15.6667	52.2222	26.04.2016	22	21	18	21	24	18	20.6667	68.8889	17.04.2016	16	22	20	15	19	14	17.6667	58.8889	17.04.2016	22	20	24	20	24	25	22.5	75
	19.04.2016	16	10	14	14	16	14	14	46.6667	28.04.2016	22	20	17	20	23	16	19.6667	65.5556	19.04.2016	14	22	20	13	17	13	16.5	55	19.04.2016	21	19	23	18	24	23	21.3333	71.1111
	21.04.2016	14	10	13	11	14	13	12.5	41.6667	01.05.2016	21	19	17	18	22	15	18.6667	62.2222	21.04.2016	12	21	19	12	16	12	15.3333	51.1111	21.04.2016	20	19	22	17	23	23	20.6667	68.8889
	week 4	12	11	12	10	13	11	11.5	38.3333	week 4	20	18	16	15	21	13	17.1667	57.2222	week 4	12	20	18	10	15	11	14.3333	47.7778	week 4	19	18	22	16	22	22	19.8333	66.1111
	25.04.2016	11	11	9	9	10	11	10.1667	33.8889	04.05.2016	19	16	15	14	19	12	15.8333	52.7778	25.04.2016	11	18	17	9	14	12	13.5	45	25.04.2016	19	18	20	16	22	21	19.3333	64.4444
	27.04.2016	10	8	9	9	9	9	9	30	06.05.2016	17	15	15	14	17	10	14.6667	48.8889	27.04.2016	10	16	16	8	14	12	12.6667	42.2222	27.04.2016	18	17	19	15	22	20	18.5	61.6667
	29.04.2016	9	8	8	7	9	7	8	26.6667	08.05.2016	16	14	14	13	17	8	13.6667	45.5556	29.04.2016	10	15	15	8	13	11	12	40	29.04.2016	16	16	19	14	21	19	17.5	58.3333
	week5	8	7	8	5	8	6	7	23.3333	week 5	14	14	14	12	15	8	12.8333	42.7778	week5	9	14	14	7	12	10	11	36.6667	week5	15	16	18	13	21	18	16.8333	56.1111
	2.05.2016	8	6	7	4	6	6	6.16667	20.5556	11.05.2016	12	12	13	11	15	7	11.6667	38.8889	2.05.2016	9	14	13	6	11	10	10.5	35	2.05.2016	14	15	17	12	18	17	15.5	51.6667
	04.05.2016	6	5	6	4	6	5	5.33333	17.7778	13.05.2016	10	12	13	8	15	6	10.6667	35.5556	04.05.2016	8	14	12	6	11	9	10	33.3333	04.05.2016	14	14	17	12	17	15	14.8333	49.4444
	06.05.2016	5	5	4	3	4	4	4.16667	13.8889	15.05.2016	7	11	12	8	12	5	9.16667	30.5556	06.05.2016	7	13	12	5	10	9	9.33333	31.1111	06.05.2016	12	14	16	12	15	15	14	46.6667
	week6	4	4	3	3	4	3	3.5	11.6667	week6	7	9	11	7	11	4	8.16667	27.2222	week6	7	13	11	5	9	7	8.66667	28.8889	week6	12	13	15	11	13	13	12.8333	42.7778
	09.05.2016	3	3	3	2	3	3	2.83333	9.44444	18.05.2016	5	8	10	6	9	4	7	23.3333	09.05.2016	7	12	11	3	9	6	8	26.6667	09.05.2016	11	12	15	11	12	11	12	40
	11.05.2016	2	2	2	2	3	2	2.16667	7.22222	20.05.2016	5	7	8	6	8	3	6.16667	20.5556	11.05.2016	6	10	10	3	8	5	7	23.3333	11.05.2016	9	11	13	11	11	10	10.8333	36.1111
	13.05.2016	1	2	2	1	3	1	1.66667	5.55556	22.05.2016	4	6	7	5	8	2	5.33333	17.7778	13.05.2016	5	8	10	2	8	5	6.33333	21.1111	13.05.2016	8	10	12	10	11	9	10	33.3333
	week7	1	2	2	1	3	1	1.66667	5.55556	week7	4	6	7	5	7	2	5.16667	17.2222	week7	5	7	10	2	7	5	6	20	week7	8	9	11	10	10	9	9.5	31.6667
