# Supplementary material for: Inhibition of oxidative stress in cholinergic projection neurons fully rescues aging-associated olfactory circuit degeneration in Drosophila
Source: eLife. 2018 Jan 18;7:e32018. doi: 10.7554/eLife.32018 (PMC5790380; doi:10.7554/eLife.32018)
Supplement: Figure 5—source data 1. [file elife-32018-fig5-data1.xlsx]

## Sheet: Fig 5 B
		PN cell counts
	RNAi dorsal	RNAi lateral	RNAi total	control dorsal	contral lateral	control total
	29	34	63	31	59	90
	31	31	62	38	36	74
	40	33	73	29	34	63
	35	33	68	38	43	81
	30	34	64	39	38	77
	38	33	71	34	42	76
	31	27	58	34	29	63
	41	36	77	30	37	67
	35	27	62	29	39	68
	38	25	63	32	28	60
	26	23	49	35	36	71
	30	28	58	30	26	56
	31	31	62	36	37	73
	35	27	62	29	28	57
	24	32	56	33	35	68
	23	22	45	26	31	57
	31	34	65	32	32	64
	27	23	50	38	41	79
	29	29	58	33	36	69
	32	24	56	41	33	74
	33	33	66	33	39	72
	26	39	65	33	33	66
average	31.5909	29.9091	61.5	33.3182	36	69.3182
SD	4.94406	4.68949	7.62046	3.83451	6.91444	8.52105

## Sheet: Fig 5 C
PN diameter
	RNAi	control
	4.6	3.9
	5.3	6
	4.9	5.3
	3.8	6.7
	5	4.9
	4.3	4.9
	3.9	5.6
	4.6	5.6
	4.2	5.3
	4.6	4.9
	4.2	6.7
	5.3	6.7
	5.3	5.3
	4.2	8.1
	3.9	4.6
	4.6	5.3
	4.2	6
	4.6	6
	3.9	6
	4.2	7.1
	4.2	5.6
	3.5	6
	3.5	6
	3.9	7.4
	4.2	6
	4.9	5.6
	3.9	6.4
	6.4	6.7
	4.2	7.8
	4.2	5.6
	3.9	3.9
	4.6	4.6
	4.2	4.9
	4.2	7.6
	4.6	6
	3.9	6.4
	4.2	5.3
	4.2	5.6
	3.5	7.1
	4.2	6.7
	4.6	6
	3.2	7.1
	3.9	5.3
	4.9	6
	4.6	8.5
	4.9	6.7
	4.9	6.4
	5.3	6
	4.2	6.7
	3.5	5.3
	2.8	7.1
	3.9	6.7
	5.3	5.6
	4.6	5.3
	5.3	6.4
	3.9	6.7
	3.5	4.9
	4.9	4.2
	4.2	6
	3.5	6.7
	3.9	5.6
	4.9	4.2
	4.2	7.4
	5.6	5.3
	4.2	6.4
	5.2	7.4
	4.2	7.8
	4.2	7.8
	4.6	6.7
	4.2	6
	3.9	7.4
	6.4	7.4
	4.9	4.9
	3.9	6.9
	4.6	7.1
	3.9	6
	4.6	7.1
	3.9	4.6
	4.6	7.1
	3.2	6.7
	3.9	5.3
	4.9	6
	5.6	7.1
	5.3	6
	4.9	7.1
	3.9	6.4
	3.9	7.1
	3.5	7.1
	4.2	6.7
	4.2	7.8
	4.6	6.4
	6	7.8
	3.5	6.7
	4.2	5.6
	4.2	5.6
	4.9	6.7
	4.2	5.3
	4.6	6.7
	3.9	7.4
	4.6	6.7
	4.6	6.7
	5.6	6.7
	4.9	6
	5.3	6.7
	4.9	7.1
	6.4	6.7
	3.5	6.4
	4.2	5.6
	3.9	5.3
	4.9	6
	4.2	5.6
	4.6	6
	5.3	6.4
	4.9	5.3
	3.9	6
	4.9	5.6
	3.2	6.7
	4.9	6.4
	4.6	5.3
	3.9	5.6
	4.2	5.3
	4.2	8.1
	3.5	7.4
	5.3	7.1
	3.5	4.2
	3.2	6
	3.5	7.8
	3.5	5.3
	2.8	4.9
	4.9	6.7
	2.8	3.9
	3.5	6.7
average	4.35985	6.18561
SD	0.703954	0.971041

## Sheet: Fig 5 D
anti-GFP normalized to background GFP
LH	RNAi GFPsignal/GFP bg	control GFPsignal/GFPbg		Calyx		RNAi GFPsignal/GFP bg	control GFPsignal/GFPbg
	1.9658	5.95883				1.8535	2.72549
	2.24041	4.72587				1.37766	2.58704
	2.1791	2.41251				1.29986	1.80557
	2.02072	2.96773				1.53707	2.00156
	1.76002	4.01615				1.61622	2.064
	1.60092	4.7268				1.52034	2.25777
	1.41062	4.84467				1.35341	3.86944
	2.48004	6.49693				2.48004	2.81146
	1.41519	4.84079				1.41519	2.661
	1.55714	4.87762				1.42894	3.16296
	1.46405	2.5348				1.33856	2.02703
	2.05977	3.67898				1.42527	3.39989
	1.40113	5.01008				3.08934	2.61476
	4.00941	3.8932				2.84489	2.63661
	2.57264	4.71606				1.35146	3.76158
	2.57003	4.89432				1.28675	3.23539
	1.48608	3.47862				1.44284	1.84293
	2.30604	3.36587				1.36072	9.38556
	1.44587	9.85321				1.25261	7.70115
	1.9538	9.56832				1.27993	2.148
	1.51674	6.52842				1.23494	1.58542
	2.39992	3.00026				1.29317	2.40032
	1.8326	2.59219				1.51111	2.3255
	2.60031	2.72699				2.25082	1.82842
	1.54538	2.94957				2.14546	1.99845
	2.27941	3.85755				1.36817	1.28417
	1.39715	1.46754				1.94928	2.21841
	2.34799	1.63802				2.0486	2.17737
	2.68489	1.84066				1.98538	1.87814
	2.83963	3.39821				1.99634	1.51972
	1.82932	1.82584				2.11941	1.46679
	2.39266	2.65691				1.51435	1.36523
	2.25889	2.7745				1.78034	1.5003
	2.26066	2.37003				1.98737	1.32245
	2.56417	1.73798				2.37899	1.62833
	2.61313	2.47352				2.7472	1.85676
	2.75753	2.35884				1.74156	1.79822
	1.94922	2.48149				2.63853	1.9614
	2.9117	3.21915				2.3037	1.43588
	3.48674	1.85291				2.81648	1.37814
	3.85639	2.02182				3.4335
	5.84099	2.42931				3.47329
	2.02039	1.73691				3.32748
	3.26205					1.94942
	2.24465					2.67996
	4.02854					2.42734
	5.48571					3.70937
	4.27868					3.00163
	3.64424					2.64134
	3.84635
	5.14765
	4.60025
	4.0732
	2.38042
	5.0548
average	2.65693	3.64651				2.02059	2.49071
SD	1.12971	1.89647				0.695196	1.56374

## Sheet: Fig 5 E
	RNAi (MGV anti ChAT)	control (MGV anti ChAT)
	56.27	119.918
	54.843	140.524
	88.94	168.161
	83.507	133.23
	51.557	50.575
	53.251	83.747
	47.953	154.825
	80.326	96.863
	60.416	131.577
	47.826	153.939
	51.7	125.67
	46.852	136.695
	85.255	102.277
	102.053	105.584
	37.603	122.592
	48.273	104.263
	53.991	28.404
	44.054	167.943
	58.851	150.364
	52.349	79.392
	67.736	25.197
	57.891	101.057
	82.905	95.219
	121.552	129.784
	83.561	130.123
	59.33	30.928
	83.761	103.509
	90.256	104.617
	84.689	84.46
	84.856	58.728
	71.844	84.255
	56.797	62.206
	48.285	80.291
	54.237	63.539
	65.224	127.346
	96.117	126.6
	111.918	62.493
	72.549	69.392
	66.611	86.218
	75.632	72.749
	91.542
	79.428
	74.666
	90.502
	72.857
	41.837
	83.277
	92.477
	99.081
average	70.761	100.906
SD	19.7845	37.5209

## Sheet: Fig. 5 G
methyl cyclohexanol			3-Octanol
Max deltaF/F0			Max deltaF/F0
MCH-Control group	MCH-Test group		MCH-Control group	MCH-Test group
201.871	170.831		137.735	174.155
154.031	102.377		228.235	105.917
140.73	120.789		114.036	133.669
134.26	163.282		157.293	171.332
118.239	101.764		157.995	140.178
88.8395	134.963		139.909	171.011
142.109	134.255		155.259	188.651
140.907	119.224		205.054	121.249
171.988	139.945		209.93	191.328
116.208	103.747		142.152	108.242
Control Group	GH146 > GCaMP3; +
Test Group	GH146 > GCaMP3; SOD2i

## Sheet: Fig. 5 H
methyl cyclohexanol				3-Octanol
Number of responsive boutons				Number of responsive boutons
MCH-Control group	MCH-Test group			MCH-Control group	MCH-Test group
52	37			41	31
55	41			41	28
58	25			39	29
52	31			45	34
50	37			56	27
69	37			46	39
48	33			55	31
57	43			38	33
62	38			56	32
Control Group	GH146 > GCaMP3; +
Test Group	GH146 > GCaMP3; SOD2i
