# Supplementary material for: Inhibition of oxidative stress in cholinergic projection neurons fully rescues aging-associated olfactory circuit degeneration in Drosophila
Source: eLife. 2018 Jan 18;7:e32018. doi: 10.7554/eLife.32018 (PMC5790380; doi:10.7554/eLife.32018)
Supplement: Figure 6—source data 1. [file elife-32018-fig6-data1.xlsx]

## Sheet: Fig 6 A,B and Fig 6 Suppl 1A,B
UAS-SOD2 (1W)
	Putrescine				2-3 diaminobutane				Benzaldehyde				3 Octanol						Putrescine		2-3 Butanedione		Benzaldehyde		2016-10-03
Date	Putrescine	H20	total	PI	2-3 diaminobutane	H20	total	PI	Benzaldehyde	H20	total	PI	2016-10-03	H20	total	PI			PI	SEM	PI	SEM	PI	SEM	PI	SEM
26.07.2016	42	6	48	0.75	40	7	47	0.702128	9	50	59	-0.694915	8	45	53	-0.698113		UAS-SOD2 (1W)	0.627565	0.0679339	0.645961	0.0592747	-0.661581	0.0336237	-0.659686	0.0372683
	47	11	58	0.62069	44	5	49	0.795918	11	47	58	-0.62069	9	51	60	-0.7		UAS-SOD2 (7W)	0.133893	0.0408313	0.167896	0.0485004	-0.0587037	0.0362894	-0.0699933	0.0397231
27.07.2016	50	13	63	0.587302	41	11	52	0.576923	13	42	55	-0.527273	10	47	57	-0.649123		Gh146-GAL4 (1W)	0.720511	0.0340737	0.645471	0.0439298	-0.665814	0.0418149	-0.647453	0.053569
	39	19	58	0.344828	47	8	55	0.709091	7	54	61	-0.770492	7	44	51	-0.72549		Gh146-GAL4 (7W)	0.153865	0.0358574	0.0951747	0.0149171	-0.056049	0.0390491	-0.0733949	0.032359
28.07.2016	47	9	56	0.678571	51	7	58	0.758621	10	50	60	-0.666667	6	50	56	-0.785714		Gh146-GAL4>UAS-Sod2 (1W)	0.773242	0.0466831	0.736709	0.0464093	-0.789635	0.0374025	-0.680981	0.0540381
	51	3	54	0.888889	39	12	51	0.529412	8	51	59	-0.728814	9	47	56	-0.678571		Gh146-GAL4>UAS-Sod2 (7W)	0.726195	0.0512988	0.703657	0.0458908	-0.690831	0.0511452	-0.703332	0.0361436
29.07.2016	39	18	57	0.368421	51	6	57	0.789474	12	39	51	-0.529412	17	43	60	-0.433333
	49	6	55	0.781818	32	17	49	0.306122	7	50	57	-0.754386	11	45	56	-0.607143
	average PI			0.627565	average PI			0.645961	average PI			-0.661581	average PI			-0.659686
	SD			0.192146	SD			0.167654	SD			0.0951023	SD			0.105411
	n			8	n			8	n			8	n			8
	SEM			0.0679339	SEM			0.0592747	SEM			0.0336237	SEM			0.0372683
UAS-SOD2 (7W)
1mM	Putrescine				2-3 diaminobutane				Benzaldehyde				3 Octanol
Date	Putrescine	H20	total	PI	2-3 diaminobutane	H20	total	PI	Benzaldehyde	H20	total	PI	2016-10-03	H20	total	PI
26.07.2016	26	20	46	0.130435	35	18	53	0.320755	23	25	48	-0.0416667	27	30	57	-0.0526316
	30	18	48	0.25	29	20	49	0.183673	19	26	45	-0.155556	15	25	40	-0.25
27.07.2016	23	20	43	0.0697674	26	21	47	0.106383	20	26	46	-0.130435	22	19	41	0.0731707
	20	19	39	0.025641	22	20	42	0.047619	22	29	51	-0.137255	18	23	41	-0.121951
28.07.2016	27	16	43	0.255814	25	10	35	0.428571	32	25	57	0.122807	30	25	55	0.0909091
	29	18	47	0.234043	23	19	42	0.0952381	20	24	44	-0.0909091	26	29	55	-0.0545455
29.07.2016	23	26	49	-0.0612245	29	26	55	0.0545455	23	20	43	0.0697674	22	27	49	-0.102041
	28	20	48	0.166667	26	21	47	0.106383	21	26	47	-0.106383	18	24	42	-0.142857
	average PI			0.133893	average PI			0.167896	average PI			-0.0587037	average PI			-0.0699933
	SD			0.115488	SD			0.13718	SD			0.102642	SD			0.112354
	n			8	n			8	n			8	n			8
	SEM			0.0408313	SEM			0.0485004	SEM			0.0362894	SEM			0.0397231
Gh146-GAL4 (1W)
1mM	Putrescine				2-3 diaminobutane				Benzaldehyde				3 Octanol
Date	Putrescine	H20	total	PI	2-3 diaminobutane	H20	total	PI	Benzaldehyde	H20	total	PI	2016-10-03	H20	total	PI
26.07.2016	45	6	51	0.764706	44	10	54	0.62963	9	40	49	-0.632653	6	55	61	-0.803279
	34	8	42	0.619048	51	13	64	0.59375	10	47	57	-0.649123	5	51	56	-0.821429
27.07.2016	46	11	57	0.614035	49	8	57	0.719298	8	57	65	-0.753846	9	53	62	-0.709677
	44	9	53	0.660377	47	11	58	0.62069	13	38	51	-0.490196	7	49	56	-0.75
28.07.2016	51	3	54	0.888889	42	17	59	0.423729	7	49	56	-0.75	14	42	56	-0.5
	47	9	56	0.678571	50	5	55	0.818182	4	50	54	-0.851852	16	40	56	-0.428571		UAS and GAl4 controles are first crossed to w1118 and then aged.
29.07.2016	45	7	52	0.730769	47	6	53	0.773585	9	44	53	-0.660377	8	40	48	-0.666667
	47	5	52	0.807692	42	11	53	0.584906	12	40	52	-0.538462	13	39	52	-0.5
	average PI			0.720511	average PI			0.645471	average PI			-0.665814	average PI			-0.647453
	SD			0.096375	SD			0.124252	SD			0.11827	SD			0.151516
	n			8	n			8	n			8	n			8
	SEM			0.0340737	SEM			0.0439298	SEM			0.0418149	SEM			0.053569
Gh146-GAL4 (7W)
1mM	Putrescine				2-3 diaminobutane				Benzaldehyde				3 Octanol
Date	Putrescine	H20	total	PI	2-3 diaminobutane	H20	total	PI	Benzaldehyde	H20	total	PI	2016-10-03	H20	total	PI
26.07.2016	32	23	55	0.163636	29	26	55	0.0545455	24	19	43	0.116279	23	24	47	-0.0212766
	33	26	59	0.118644	31	23	54	0.148148	26	30	56	-0.0714286	26	29	55	-0.0545455
27.07.2016	29	23	52	0.115385	28	25	53	0.0566038	27	33	60	-0.1	21	27	48	-0.125
	21	21	42	0	30	24	54	0.111111	25	28	53	-0.0566038	28	31	59	-0.0508475
28.07.2016	20	18	38	0.0526316	27	25	52	0.0384615	23	30	53	-0.132075	24	32	56	-0.142857
	29	17	46	0.26087	31	26	57	0.0877193	20	29	49	-0.183673	21	30	51	-0.176471
29.07.2016	27	15	42	0.285714	28	21	49	0.142857	26	21	47	0.106383	30	24	54	0.111111
	29	18	47	0.234043	23	18	41	0.121951	24	31	55	-0.127273	24	31	55	-0.127273
	average PI			0.153865	average PI			0.0951747	average PI			-0.056049	average PI			-0.0733949
	SD			0.10142	SD			0.042192	SD			0.110447	SD			0.0915252
	n			8	n			8	n			8	n			8
	SEM			0.0358574	SEM			0.0149171	SEM			0.0390491	SEM			0.032359
Gh146>Sod2 (1W)
1mM	Putrescine				2-3 diaminobutane				Benzaldehyde				3 Octanol
Date	Putrescine	H20	total	PI	2-3 diaminobutane	H20	total	PI	Benzaldehyde	H20	total	PI	2016-10-03	H20	total	PI
26.07.2016	57	4	61	0.868852	51	9	60	0.7	4	53	57	-0.859649	3	55	58	-0.896552
	53	5	58	0.827586	47	4	51	0.843137	12	45	57	-0.578947	8	51	59	-0.728814
27.07.2016	54	6	60	0.8	54	6	60	0.8	3	51	54	-0.888889	7	49	56	-0.75
	45	9	54	0.666667	50	9	59	0.694915	5	49	54	-0.814815	5	53	58	-0.827586
28.07.2016	53	9	62	0.709677	43	7	50	0.72	8	47	55	-0.709091	11	39	50	-0.56
	54	4	58	0.862069	51	5	56	0.821429	6	42	48	-0.75	13	42	55	-0.527273
29.07.2016	48	15	63	0.52381	48	18	66	0.454545	5	55	60	-0.833333	9	51	60	-0.7
	53	2	55	0.927273	53	4	57	0.859649	3	48	51	-0.882353	16	43	59	-0.457627
	average PI			0.773242	average PI			0.736709	average PI			-0.789635	average PI			-0.680981
	SD			0.13204	SD			0.131265	SD			0.10579	SD			0.152843
	n			8	n			8	n			8	n			8
	SEM			0.0466831	SEM			0.0464093	SEM			0.0374025	SEM			0.0540381
Gh146-GAL4>UAS-Sod2 (7W)
1mM	Putrescine				2-3 diaminobutane				Benzaldehyde				3 Octanol
Date	Putrescine	H20	total	PI	2-3 diaminobutane	H20	total	PI	Benzaldehyde	H20	total	PI	2016-10-03	H20	total	PI
26.07.2016	54	6	60	0.8	54	8	62	0.741935	7	47	54	-0.740741	7	44	51	-0.72549
	55	8	63	0.746032	46	13	59	0.559322	5	50	55	-0.818182	11	47	58	-0.62069
27.07.2016	51	10	61	0.672131	55	6	61	0.803279	8	48	56	-0.714286	9	43	52	-0.653846
	54	8	62	0.741935	49	9	58	0.689655	10	52	62	-0.677419	8	51	59	-0.728814
28.07.2016	44	7	51	0.72549	50	7	57	0.754386	12	37	49	-0.510204	6	47	53	-0.773585
	56	2	58	0.931034	52	9	61	0.704918	16	43	59	-0.457627	10	49	59	-0.661017
29.07.2016	44	18	62	0.419355	49	17	66	0.484848	3	51	54	-0.888889	3	55	58	-0.896552
	47	6	53	0.773585	52	3	55	0.890909	8	49	57	-0.719298	13	47	60	-0.566667
	average PI			0.726195	average PI			0.703657	average PI			-0.690831	average PI			-0.703332
	SD			0.145095	SD			0.129799	SD			0.144661	SD			0.10223
	n			8	n			8	n			8	n			8
	SEM			0.0512988	SEM			0.0458908	SEM			0.0511452	SEM			0.0361436

## Sheet: Fig 6 C,D and Fig 6 Suppl  1C,E
1 week old CS																			Putrescine		2-3 Butanedione		Benzaldehyde		CO2
1mM, 1% Co2	Putrescine				2-3 diaminobutane				Benzaldehyde				CO2						PI	SEM	PI	SEM	PI	SEM	PI	SEM
Date	Putrescine	H20	total	PI	2-3 diaminobutane	H20	total	PI	Benzaldehyde	H20	total	PI	CO2	H20	total	PI		cS (1W)	0.628654	0.0216555	0.658188	0.0233833	-0.674473	0.0207617	-0.646448	0.0201183
18.05.2016	47	12	59	0.59322	45	10	55	0.636364	4	40	44	-0.818182	12	31	43	-0.44186		CS (7W)	0.109485	0.0290248	0.12765	0.0215576	-0.0999308	0.0221711	-0.113377	0.0260907
	34	10	44	0.545455	36	7	43	0.674419	6	34	40	-0.7	7	49	56	-0.75		CS (washed, 1W)	0.710479	0.0223541	0.727734	0.0222301	-0.733701	0.0202781	-0.696052	0.0226728
19.05.2016	36	7	43	0.674419	45	13	58	0.551724	8	38	46	-0.652174	9	42	51	-0.647059		CS (washed,7W)	0.0863824	0.0132489	0.094836	0.0138659	-0.0662633	0.0250741	-0.0385775	0.0288657
	45	8	53	0.698113	38	7	45	0.688889	7	49	56	-0.75	10	38	48	-0.583333		Lactobacillus Plantarum (7 W)	0.351296	0.0423572	0.330417	0.0266197	-0.360686	0.0279229	-0.294676	0.0311903
30.05.2016	41	10	51	0.607843	48	12	60	0.6	9	41	50	-0.64	11	33	44	-0.5		Lactobacillus Plantarum non-functional(7 W)	0.11521	0.0114173	0.11471	0.0353309	-0.125353	0.0207878	-0.119065	0.0399322
	45	12	57	0.578947	34	9	43	0.581395	5	43	48	-0.791667	8	39	47	-0.659574		Acetobacter Pomorum	0.336309	0.0359434	0.326111	0.0310469	-0.339439	0.0276125	-0.293614	0.0487076
31.05.2016	39	14	53	0.471698	48	5	53	0.811321	11	46	57	-0.614035	10	50	60	-0.666667		Resveratol (7W)	0.392989	0.0497252	0.415321	0.0466862	-0.44064	0.0523409	-0.458967	0.0327124
	46	9	55	0.672727	44	11	55	0.6	8	50	58	-0.724138	7	36	43	-0.674419		Spermidine (7W)	0.30961	0.0425912	0.363893	0.0258798	-0.300213	0.0284457	-0.25753	0.030932
02.06.2016	48	11	59	0.627119	47	12	59	0.59322	12	44	56	-0.571429	8	47	55	-0.709091
	45	8	53	0.698113	41	8	49	0.673469	14	42	56	-0.5	10	51	61	-0.672131
04.06.2016	44	11	55	0.6	49	7	56	0.75	9	51	60	-0.7	12	38	50	-0.52
	41	10	51	0.607843	50	6	56	0.785714	10	48	58	-0.655172	9	41	50	-0.64
17.10.2016	57	9	66	0.727273	39	12	51	0.529412	6	39	45	-0.733333	5	55	60	-0.833333
	55	11	66	0.666667	45	12	57	0.578947	13	42	55	-0.527273	8	48	56	-0.714286
18.10.2016	54	13	67	0.61194	43	9	52	0.653846	8	47	55	-0.709091	7	43	50	-0.72
	45	11	56	0.607143	38	15	53	0.433962	9	37	46	-0.608696	11	50	61	-0.639344
19.10.2016	37	17	54	0.37037	52	6	58	0.793103	7	49	56	-0.75	8	44	52	-0.692308
	56	6	62	0.806452	47	8	55	0.709091	5	47	52	-0.807692	13	48	61	-0.57377
23.10.2016	47	10	57	0.649123	46	9	55	0.672727	8	45	53	-0.698113	9	46	55	-0.672727
	51	7	58	0.758621	48	4	52	0.846154	12	40	52	-0.538462	12	51	63	-0.619048
	average PI			0.628654	average PI			0.658188	average PI			-0.674473	average PI			-0.646448
	SD			0.0968462	SD			0.104573	SD			0.092849	SD			0.0899716
	n			20	n			20	n			20	n			20
	SEM			0.0216555	SEM			0.0233833	SEM			0.0207617	SEM			0.0201183
7 weeks old CS
1mM, 1% Co2	Putrescine				2-3 diaminobutane				Benzaldehyde				CO2
Date	Putrescine	H20	total	PI	2-3 diaminobutane	H20	total	PI	Benzaldehyde	H20	total	PI	CO2	H20	total	PI
18.05.2016	19	21	40	-0.05	23	18	41	0.121951	20	22	42	-0.047619	26	25	51	0.0196078
	25	23	48	0.0416667	20	17	37	0.0810811	18	19	37	-0.027027	22	27	49	-0.102041
19.05.2016	18	22	40	-0.1	21	19	40	0.05	17	24	41	-0.170732	24	28	52	-0.0769231
	22	20	42	0.047619	24	20	44	0.0909091	14	18	32	-0.125	21	26	47	-0.106383
30.05.2016	19	22	41	-0.0731707	25	17	42	0.190476	18	20	38	-0.0526316	19	28	47	-0.191489
	21	15	36	0.166667	27	19	46	0.173913	20	22	42	-0.047619	17	22	39	-0.128205
31.05.2016	30	18	48	0.25	22	17	39	0.128205	15	27	42	-0.285714	22	29	51	-0.137255
	17	14	31	0.0967742	24	16	40	0.2	17	23	40	-0.15	19	28	47	-0.191489
02.06.2016	24	11	35	0.371429	22	20	42	0.047619	21	26	47	-0.106383	22	27	49	-0.102041
	23	16	39	0.179487	28	19	47	0.191489	20	22	42	-0.047619	18	23	41	-0.121951
04.06.2016	19	12	31	0.225806	20	17	37	0.0810811	13	20	33	-0.212121	21	30	51	-0.176471
	22	18	40	0.1	23	21	44	0.0454545	19	23	42	-0.0952381	17	29	46	-0.26087
17.10.2016	24	18	42	0.142857	34	26	60	0.133333	23	33	56	-0.178571	14	30	44	-0.363636
	34	26	60	0.133333	32	29	61	0.0491803	26	30	56	-0.0714286	17	26	43	-0.209302
18.10.2016	30	24	54	0.111111	28	22	50	0.12	24	31	55	-0.127273	23	33	56	-0.178571
	27	33	60	-0.1	30	21	51	0.176471	23	36	59	-0.220339	33	26	59	0.118644
19.10.2016	36	18	54	0.333333	31	27	58	0.0689655	28	20	48	0.166667	25	34	59	-0.152542
	31	23	54	0.148148	36	13	49	0.469388	21	20	41	0.0243902	29	31	60	-0.0333333
23.10.2016	31	26	57	0.0877193	31	27	58	0.0689655	26	29	55	-0.0545455	29	25	54	0.0740741
	28	24	52	0.0769231	33	29	62	0.0645161	22	31	53	-0.169811	30	27	57	0.0526316
	average PI			0.109485	average PI			0.12765	average PI			-0.0999308	average PI			-0.113377
	SD			0.129803	SD			0.0964087	SD			0.099152	SD			0.116681
	n			20	n			20	n			20	n			20
	SEM			0.0290248	SEM			0.0215576	SEM			0.0221711	SEM			0.0260907
1 week old CS (washed zygotes) 10% bleach, 70% ethanol, 1% PBS once, distilled water.
1mM, 1% Co2	Putrescine				2-3 diaminobutane				Benzaldehyde				CO2
Date	Putrescine	H20	total	PI	2-3 diaminobutane	H20	total	PI	Benzaldehyde	H20	total	PI	CO2	H20	total	PI
18.05.2016	38	9	47	0.617021	45	9	54	0.666667	5	51	56	-0.821429	16	44	60	-0.466667
	36	8	44	0.636364	47	13	60	0.566667	7	49	56	-0.75	11	46	57	-0.614035
19.05.2016	51	7	58	0.758621	49	8	57	0.719298	10	44	54	-0.62963	6	48	54	-0.777778
	49	8	57	0.719298	38	10	48	0.583333	8	47	55	-0.709091	8	43	51	-0.686275
30.05.2016	47	10	57	0.649123	36	7	43	0.674419	11	49	60	-0.633333	12	55	67	-0.641791
	45	12	57	0.578947	44	10	54	0.62963	14	47	61	-0.540984	7	51	58	-0.758621
31.05.2016	51	5	56	0.821429	45	6	51	0.764706	5	46	51	-0.803922	6	41	47	-0.744681
	55	8	63	0.746032	49	3	52	0.884615	7	49	56	-0.75	11	43	54	-0.592593
02.06.2016	48	9	57	0.684211	45	6	51	0.764706	5	44	49	-0.795918	11	45	56	-0.607143
	46	11	57	0.614035	51	7	58	0.758621	3	55	58	-0.896552	10	38	48	-0.583333
04.06.2016	54	7	61	0.770492	47	4	51	0.843137	9	48	57	-0.684211	8	41	49	-0.673469
	53	4	57	0.859649	43	3	46	0.869565	7	52	59	-0.762712	3	44	47	-0.87234
17.10.2016	45	12	57	0.578947	44	7	51	0.72549	7	45	52	-0.730769	8	39	47	-0.659574
	35	8	43	0.627907	51	5	56	0.821429	5	48	53	-0.811321	5	45	50	-0.8
18.10.2016	38	6	44	0.727273	48	8	56	0.714286	9	55	64	-0.71875	9	50	59	-0.694915
	44	10	54	0.62963	41	12	53	0.54717	5	51	56	-0.821429	10	44	54	-0.62963
19.10.2016	41	7	48	0.708333	33	6	39	0.692308	14	50	64	-0.5625	7	55	62	-0.774194
	53	1	54	0.962963	47	5	52	0.807692	7	56	63	-0.777778	4	43	47	-0.829787
23.10.2016	45	5	50	0.8	48	9	57	0.684211	6	51	57	-0.789474	9	49	58	-0.689655
	49	8	57	0.719298	45	4	49	0.836735	9	48	57	-0.684211	5	52	57	-0.824561
	average PI			0.710479	average PI			0.727734	average PI			-0.733701	average PI			-0.696052
	SD			0.0999706	SD			0.0994159	SD			0.0906864	SD			0.101396
	n			20	n			20	n			20	n			20
	SEM			0.0223541	SEM			0.0222301	SEM			0.0202781	SEM			0.0226728
7 weeks old CS (washed zygotes) 10% bleach, 70% ethanol, 1% PBS once, distilled water.
1mM, 1% Co2	Putrescine				2-3 diaminobutane				Benzaldehyde				CO2
Date	Putrescine	H20	total	PI	2-3 diaminobutane	H20	total	PI	Benzaldehyde	H20	total	PI	CO2	H20	total	PI
18.05.2016	23	21	44	0.0454545	26	25	51	0.0196078	19	23	42	-0.0952381	22	30	52	-0.153846
	38	26	64	0.1875	28	22	50	0.12	21	23	44	-0.0454545	28	30	58	-0.0344828
19.05.2016	28	20	48	0.166667	31	21	52	0.192308	26	27	53	-0.0188679	17	26	43	-0.209302
	26	19	45	0.155556	33	27	60	0.1	18	33	51	-0.294118	25	24	49	0.0204082
30.05.2016	24	22	46	0.0434783	34	23	57	0.192982	24	27	51	-0.0588235	27	23	50	0.08
	19	18	37	0.027027	27	22	49	0.102041	26	29	55	-0.0545455	25	26	51	-0.0196078
31.05.2016	22	21	43	0.0232558	28	22	50	0.12	27	24	51	0.0588235	26	22	48	0.0833333
	27	20	47	0.148936	30	27	57	0.0526316	33	25	58	0.137931	26	20	46	0.130435
02.06.2016	22	18	40	0.1	23	22	45	0.0222222	23	33	56	-0.178571	25	20	45	0.111111
	25	24	49	0.0204082	29	21	50	0.16	27	21	48	0.125	21	30	51	-0.176471
04.06.2016	27	23	50	0.08	21	23	44	-0.0454545	21	23	44	-0.0454545	20	27	47	-0.148936
	28	26	54	0.037037	26	22	48	0.0833333	24	26	50	-0.04	29	24	53	0.0943396
17.10.2016	24	23	47	0.0212766	33	22	55	0.2	29	38	67	-0.134328	33	26	59	0.118644
	30	25	55	0.0909091	34	28	62	0.0967742	33	27	60	0.1	22	30	52	-0.153846
18.10.2016	32	22	54	0.185185	30	26	56	0.0714286	23	38	61	-0.245902	27	38	65	-0.169231
	28	26	54	0.037037	23	21	44	0.0454545	22	29	51	-0.137255	28	37	65	-0.138462
19.10.2016	24	19	43	0.116279	29	23	52	0.115385	26	33	59	-0.118644	25	34	59	-0.152542
	32	24	56	0.142857	26	22	48	0.0833333	28	32	60	-0.0666667	25	39	64	-0.21875
23.10.2016	30	27	57	0.0526316	32	26	58	0.103448	24	30	54	-0.111111	30	24	54	0.111111
	34	31	65	0.0461538	26	23	49	0.0612245	22	27	49	-0.102041	29	26	55	0.0545455
	average PI			0.0863824	average PI			0.094836	average PI			-0.0662633	average PI			-0.0385775
	SD			0.0592509	SD			0.0620102	SD			0.112135	SD			0.129091
	n			20	n			20	n			20	n			20
	SEM			0.0132489	SEM			0.0138659	SEM			0.0250741	SEM			0.0288657
7 weeks old CS (with 200 OD Lactobacillus Plantarum)
1mM, 1% Co2	Putrescine				2-3 diaminobutane				Benzaldehyde				CO2
Date	Putrescine	H20	total	PI	2-3 diaminobutane	H20	total	PI	Benzaldehyde	H20	total	PI	CO2	H20	total	PI
18.05.2016	44	11	55	0.6	36	18	54	0.333333	12	23	35	-0.314286	17	32	49	-0.306122
	35	21	56	0.25	35	16	51	0.372549	17	28	45	-0.244444	19	35	54	-0.296296
19.05.2016	38	14	52	0.461538	43	15	58	0.482759	14	30	44	-0.363636	12	30	42	-0.428571
	36	19	55	0.309091	38	24	62	0.225806	19	35	54	-0.296296	14	37	51	-0.45098
30.05.2016	36	19	55	0.309091	36	19	55	0.309091	11	23	34	-0.352941	14	19	33	-0.151515
	28	20	48	0.166667	35	18	53	0.320755	12	24	36	-0.333333	17	26	43	-0.209302
31.05.2016	32	20	52	0.230769	30	19	49	0.22449	14	33	47	-0.404255	13	27	40	-0.35
	37	18	55	0.345455	37	18	55	0.345455	9	29	38	-0.526316	16	30	46	-0.304348
02.06.2016	34	19	53	0.283019	33	11	44	0.5	12	31	43	-0.44186	14	33	47	-0.404255
	38	8	46	0.652174	30	17	47	0.276596	18	26	44	-0.181818	18	36	54	-0.333333
04.06.2016	36	20	56	0.285714	36	17	53	0.358491	17	39	56	-0.392857	22	30	52	-0.153846
	39	20	59	0.322034	31	20	51	0.215686	11	31	42	-0.47619	26	35	61	-0.147541
	average PI			0.351296	average PI			0.330417	average PI			-0.360686	average PI			-0.294676
	SD			0.14673	SD			0.0922133	SD			0.0967277	SD			0.108046
	n			12	n			12	n			12	n			12
	SEM			0.0423572	SEM			0.0266197	SEM			0.0279229	SEM			0.0311903
7 weeks old CS (with 200 OD non-functional Lactobacillus Plantarum)
1mM, 1% Co2	Putrescine				2-3 diaminobutane				Benzaldehyde				CO2
Date	Putrescine	H20	total	PI	2-3 diaminobutane	H20	total	PI	Benzaldehyde	H20	total	PI	CO2	H20	total	PI
17.10.2016	23	20	43	0.0697674	30	22	52	0.153846	25	30	55	-0.0909091	24	30	54	-0.111111
	34	26	60	0.133333	26	25	51	0.0196078	20	29	49	-0.183673	25	33	58	-0.137931
18.10.2016	33	25	58	0.137931	28	21	49	0.142857	23	34	57	-0.192982	23	29	52	-0.115385
	28	21	49	0.142857	29	19	48	0.208333	24	36	60	-0.2	25	31	56	-0.107143
19.10.2016	26	22	48	0.0833333	30	20	50	0.2	26	33	59	-0.118644	22	33	55	-0.2
	33	28	61	0.0819672	27	32	59	-0.0847458	24	29	53	-0.0943396	27	32	59	-0.0847458
23.10.2016	30	22	52	0.153846	30	24	54	0.111111	26	30	56	-0.0714286	20	37	57	-0.298246
	33	26	59	0.118644	28	20	48	0.166667	28	31	59	-0.0508475	27	22	49	0.102041
	average PI			0.11521	average PI			0.11471	average PI			-0.125353	average PI			-0.119065
	SD			0.0322929	SD			0.0999307	SD			0.0587967	SD			0.112945
	n			8	n			8	n			8	n			8
	SEM			0.0114173	SEM			0.0353309	SEM			0.0207878	SEM			0.0399322
7 weeks old CS (with 200 OD Acetobacter Pomorum)
1mM, 1% Co2	Putrescine				2-3 diaminobutane				Benzaldehyde				CO2
Date	Putrescine	H20	total	PI	2-3 diaminobutane	H20	total	PI	Benzaldehyde	H20	total	PI	CO2	H20	total	PI
17.10.2016	36	22	58	0.241379	38	17	55	0.381818	13	38	51	-0.490196	12	33	45	-0.466667
	36	18	54	0.333333	35	22	57	0.22807	19	36	55	-0.309091	18	27	45	-0.2
18.10.2016	36	14	50	0.44	36	21	57	0.263158	22	39	61	-0.278689	19	34	53	-0.283019
	32	19	51	0.254902	37	14	51	0.45098	16	33	49	-0.346939	20	31	51	-0.215686
19.10.2016	37	16	53	0.396226	39	15	54	0.444444	19	36	55	-0.309091	12	40	52	-0.538462
	39	13	52	0.5	33	18	51	0.294118	16	39	55	-0.418182	18	32	50	-0.28
23.10.2016	34	22	56	0.214286	35	21	56	0.25	22	37	59	-0.254237	21	33	54	-0.222222
	38	20	58	0.310345	35	19	54	0.296296	19	36	55	-0.309091	24	32	56	-0.142857
	average PI			0.336309	average PI			0.326111	average PI			-0.339439	average PI			-0.293614
	SD			0.101663	SD			0.0878139	SD			0.0781001	SD			0.137766
	n			8	n			8	n			8	n			8
	SEM			0.0359434	SEM			0.0310469	SEM			0.0276125	SEM			0.0487076
7 weeks old CS (with 100um Resveratol)
1mM, 1% Co2	Putrescine				2-3 diaminobutane				Benzaldehyde				CO2
Date	Putrescine	H20	total	PI	2-3 diaminobutane	H20	total	PI	Benzaldehyde	H20	total	PI	CO2	H20	total	PI
18.05.2016	30	21	51	0.176471	34	23	57	0.192982	19	26	45	-0.155556	19	34	53	-0.283019
	33	21	54	0.222222	38	26	64	0.1875	22	28	50	-0.12	11	38	49	-0.55102
19.05.2016	32	18	50	0.28	33	16	49	0.346939	17	33	50	-0.32	18	30	48	-0.25
	34	22	56	0.214286	31	22	53	0.169811	18	36	54	-0.333333	16	33	49	-0.346939
30.05.2016	41	12	53	0.54717	45	19	64	0.40625	14	35	49	-0.428571	16	47	63	-0.492063
	49	11	60	0.633333	47	14	61	0.540984	11	39	50	-0.56	12	34	46	-0.478261
31.05.2016	38	14	52	0.461538	40	12	52	0.538462	13	43	56	-0.535714	10	36	46	-0.565217
	40	17	57	0.403509	38	16	54	0.407407	16	38	54	-0.407407	15	39	54	-0.444444
02.06.2016	44	12	56	0.571429	41	9	50	0.64	10	34	44	-0.545455	10	27	37	-0.459459
	30	20	50	0.2	44	13	57	0.54386	8	45	53	-0.698113	11	32	43	-0.488372
04.06.2016	50	22	72	0.388889	39	15	54	0.444444	12	41	53	-0.54717	9	39	48	-0.625
	38	9	47	0.617021	36	10	46	0.565217	8	36	44	-0.636364	10	32	42	-0.52381
	average PI			0.392989	average PI			0.415321	average PI			-0.44064	average PI			-0.458967
	SD			0.172253	SD			0.161726	SD			0.181314	SD			0.113319
	n			12	n			12	n			12	n			12
	SEM			0.0497252	SEM			0.0466862	SEM			0.0523409	SEM			0.0327124
7 weeks old CS (with 1mM Spermidine)
1mM, 1% Co2	Putrescine				2-3 diaminobutane				Benzaldehyde				CO2
Date	Putrescine	H20	total	PI	2-3 diaminobutane	H20	total	PI	Benzaldehyde	H20	total	PI	CO2	H20	total	PI
18.05.2016	32	25	57	0.122807	36	17	53	0.358491	16	34	50	-0.36	18	36	54	-0.333333
	38	17	55	0.381818	42	13	55	0.527273	18	39	57	-0.368421	15	23	38	-0.210526
19.05.2016	36	18	54	0.333333	38	19	57	0.333333	20	38	58	-0.310345	21	38	59	-0.288136
	38	21	59	0.288136	28	11	39	0.435897	19	33	52	-0.269231	19	37	56	-0.321429
30.05.2016	30	12	42	0.428571	24	12	36	0.333333	22	27	49	-0.102041	18	26	44	-0.181818
	23	18	41	0.121951	46	18	64	0.4375	20	34	54	-0.259259	22	28	50	-0.12
31.05.2016	37	19	56	0.321429	28	17	45	0.244444	23	36	59	-0.220339	18	23	41	-0.121951
	29	22	51	0.137255	26	15	41	0.268293	18	27	45	-0.2	20	27	47	-0.148936
02.06.2016	32	11	43	0.488372	40	14	54	0.481481	18	50	68	-0.470588	13	33	46	-0.434783
	27	20	47	0.148936	33	18	51	0.294118	11	25	36	-0.388889	18	27	45	-0.2
04.06.2016	33	14	47	0.404255	32	18	50	0.28	19	35	54	-0.296296	16	36	52	-0.384615
	30	9	39	0.538462	35	16	51	0.372549	18	38	56	-0.357143	19	39	58	-0.344828
	average PI			0.30961	average PI			0.363893	average PI			-0.300213	average PI			-0.25753
	SD			0.14754	SD			0.0896501	SD			0.0985388	SD			0.107152
	n			12	n			12	n			12	n			12
	SEM			0.0425912	SEM			0.0258798	SEM			0.0284457	SEM			0.030932

## Sheet: Fig 6 Suppl 1D
	control/2,3but	res/2,3but	control/put	res/put	control/cad	res/cad	control/3-oct	res/3-oct
	0.588235	0.294118	0.76	0.6	0.529412	0.6	-0.333333	-0.542857
	0.354839	0.589744	0.428571	0.702128	0.631579	0.666667	-0.529412	-0.230769
	0.44	0.12	0.75	0.508772	0.811321	0.584906	-0.705882	-0.243243
	0.371429	0.428571	0.642857	0.655172	0.708333	0.655172	-0.222222	-0.428571
	0.368421	0.481481	0.708333	0.632653	0.686275	0.72549	-0.230769	-0.6875
	0.621622	0.636364	0.36	0.740741	0.807692	0.454545	-0.555556	-0.314286
	0.757576	0.290323	0.684211	0.703704	0.527273	0.309091	-0.642857	-0.217391
	0.411765	0.7	0.807692	0.54386	0.692308	0.714286	-0.757576	-0.257143
								-0.509434
								-0.64
								-0.625
								-0.795918
								-0.708333
								-0.644444
								-0.849057
								-0.622642
P.I.	0.489236	0.442575	0.642708	0.635879	0.674274	0.58877	-0.497201	-0.519787
SD	0.148467	0.198734	0.162259	0.0813096	0.108647	0.142077	0.210595	0.211598
