# Supplementary material for: Inhibition of oxidative stress in cholinergic projection neurons fully rescues aging-associated olfactory circuit degeneration in Drosophila
Source: eLife. 2018 Jan 18;7:e32018. doi: 10.7554/eLife.32018 (PMC5790380; doi:10.7554/eLife.32018)
Supplement: Source data 1. [file elife-32018-data1.xlsx]

## Sheet: DESEq_results 
geneID	baseMean	log2FoldChange	pvalue	padj
FBgn0000008	469253890662714	-0.816453569665462	0.019208587715917	0.0711110760071353			Description
FBgn0000015	112933268078378	-0.166917436311112	0.73651112251989	0.863219185617945			Table contains all genes with log2FC and p-values for the volcano plots, padj, and for the GO term analysis.
FBgn0000017	18441906654688	0.144800481689188	0.334942490702327	0.541579270143668
FBgn0000018	666870429479948	0.288387259138598	0.128341459983459	0.286585886701612
FBgn0000024	409388170368285	0.598163191739024	6.36906e+08	8.60603e+09			used for main Figures : 3F
FBgn0000028	208049376076482	0.17759666320062	0.304724378370884	0.511629447808444
FBgn0000032	204406446683188	0.0799910271183275	0.600704120796529	0.770167595086781			used for Figure supplements: 2-1C-E, 4-2C,
FBgn0000036	939489863158433	0.179595860449283	0.551326576784881	0.732067625177035
FBgn0000037	165698526561797	0.44172976303903	0.00245294257393335	0.0138139161145884			used for supplementary files: Table 1 and Table 2
FBgn0000038	450199572685569	-103310013454646	1.45727e+09	0.00017688931432189
FBgn0000039	988926252174373	-0.675917133987792	2.26812e+08	3.39558e+09
FBgn0000042	174103099083794	-0.103868594016116	0.671187714709664	0.820301185893183
FBgn0000043	499773207765264	0.722741694014072	1.81213e+09	0.000212823933344875
FBgn0000044	122970833654432	13492915047912	11725.7	413974
FBgn0000045	645461066214374	0.00203195204716559	0.991641149478719	0.995709074661877
FBgn0000046	139454534709327	0.886989109341723	2.5671e+08	3.81116e+08
FBgn0000047	510634550111828	-163370422192924	7.86564e+08	0.000103079069768353
FBgn0000052	412239149726593	125939085344387	215774	626232
FBgn0000053	316516398375339	0.739927666893233	0.00810579783563878	0.0362134023675529
FBgn0000054	693446670450231	-0.0902863205151447	0.511769198607076	0.699570778691176
FBgn0000055	201389068014569	-0.323295677260644	0.274828473165872	0.479149912565612
FBgn0000057	28357581666969	0.0762160582831755	0.641976732086327	0.801877182634354
FBgn0000061	853729979465659	0.526239043669935	0.299364378187128	0.505488407612561
FBgn0000063	360485802528115	0.356898889209735	0.152785127597069	0.323683091396645
FBgn0000064	106129889456221	-0.160117383832024	0.325812358477851	0.53282122739352
FBgn0000071	183772542593021	0.208735170956521	0.617903889661867	0.783029879873541
FBgn0000075	196598144606208	-0.165366531971501	0.645046751209011	0.803619298440059
FBgn0000077	175659720984714	-0.198590775345043	0.190997335189381	0.37678550843766
FBgn0000078	574575458988427	-0.512884151136046	0.22082479770944	0.414247717070358
FBgn0000079	104093969940152	-0.54434195926069	0.172449917084418	0.351641141017355
FBgn0000083	314893520420121	-0.143051917481474	0.549325175233745	0.730877883362483
FBgn0000084	219742665456973	-0.411201691389134	0.00556116349153124	0.0269111045682958
FBgn0000092	101866815006785	-0.294827551976087	0.417590616511543	0.622034903422133
FBgn0000094	166647116377	-0.147436375461338	0.507746888038645	0.695905901702865
FBgn0000097	412854901088302	0.209923303954392	0.132532505927274	0.292663314004164
FBgn0000100	90836041089314	-0.145077703686309	0.447342099149909	0.647446757674783
FBgn0000108	121969108362291	0.263954956494231	0.226815898292778	0.422271399072407
FBgn0000109	516782616013313	0.147861983037826	0.455381634286196	0.653960127876984
FBgn0000114	360831954432943	-0.0597199459739436	0.672676105103472	0.820794940326873
FBgn0000115	237071823611596	-0.255917236883447	0.112508569368414	0.260049747162921
FBgn0000116	202188622467491	-0.571238081431961	2.78015e+09	0.000306028447700871
FBgn0000117	520079172513659	-0.13983329356159	0.366492564802515	0.572471505542646
FBgn0000119	455803404897892	0.11723837157371	0.511035333186218	0.699006515272432
FBgn0000120	202800949104552	-0.834572787782854	1.65929e+07	3.20244e+07
FBgn0000121	376441130284385	-0.734083224586669	4.69526e+09	0.000485023072550618
FBgn0000139	209601748507405	0.184874232399769	0.276900427673543	0.481674470851679
FBgn0000140	802057766040857	-0.042608075934683	0.927826138217431	0.966384386366047
FBgn0000146	393159650599447	0.541204235239543	0.0124631380971325	0.0506041862429152
FBgn0000147	314305099983852	0.711805874647002	0.0052270063503988	0.0255180158253027
FBgn0000150	221420416894936	-0.388289622012677	0.0501524661919499	0.145911555726386
FBgn0000152	111837140413289	-0.0953950533129826	0.610956812254752	0.777834094912715
FBgn0000153	828713358974113	102456902028476	8.26722e+06	1.69142e+08
FBgn0000157	207259645976925	-0.158698481679427	0.329755322374388	0.536408549562927
FBgn0000163	227699215511721	0.138062193676855	0.472257190008309	0.667494215011419
FBgn0000173	141480942762649	-0.0899595922267518	0.62837085026162	0.791357742906967
FBgn0000179	251394015563125	0.0119894942952345	0.949638118080488	0.975942309054773
FBgn0000180	13399064247084	-0.32038695014331	0.28258152265575	0.487892356098641
FBgn0000181	47198849319769	-0.422801741773806	0.00693409584567042	0.0319271689434845
FBgn0000183	133048958731821	0.0190202536683089	0.915131149641943	0.960552098990818
FBgn0000206	365895307951737	-0.846243760505374	0.000186199107745475	0.00160909378186015
FBgn0000212	905262075576143	0.460129072273339	0.00135147470910639	0.00849624165659717
FBgn0000221	616657687106097	-0.210375413594683	0.33274025182296	0.53960161447886
FBgn0000228	579054178288677	0.440224194308303	0.00184021866451037	0.0109168709708146
FBgn0000229	194008698439773	-0.372862699009037	0.0291044282504437	0.0971199125253195
FBgn0000233	131950055197576	0.331400420187172	0.311440702271169	0.517949638417369
FBgn0000239	690704342045915	0.0414139580347535	0.757228917677964	0.874583911424939
FBgn0000241	121210020431001	-0.0240995762169619	0.941041001253032	0.972658325902449
FBgn0000244	474742266599635	0.420827918798966	0.0679788242698742	0.182771020442336
FBgn0000246	763098736854739	0.264448802838167	0.277466828216866	0.482369895023466
FBgn0000247	687588838460753	-0.223848353407778	0.101536298086389	0.243586147056222
FBgn0000250	854495185258248	0.453470239628682	0.00069353704330736	0.00485853536690819
FBgn0000251	216864468801336	-0.0491204145047332	0.924366064391707	0.965295249856251
FBgn0000253	171560886642717	0.0360411696153713	0.853075537936462	0.927539866409964
FBgn0000256	628538664543396	-0.557976759165076	4.18209e+09	0.000437476337920733
FBgn0000257	430162234155074	-0.385169395395101	0.0603189273996105	0.166983786585582
FBgn0000259	123683542583507	-0.252241647952696	0.148291224371783	0.317062846791959
FBgn0000261	191371935454922	0.347654904615141	0.183185626264469	0.365802647377573
FBgn0000273	455853299176751	0.348528230071688	0.0875950586348472	0.219366517947995
FBgn0000276	29156180847593	175590335051413	0.000640079796033766	0.00453896144401164
FBgn0000277	884300533687642	0.723802302843132	0.143407152159181	0.310012750343019
FBgn0000278	569142921604261	0.797829781676657	0.0765776857537518	0.199498222953531
FBgn0000279	107585272281216	0.615760996394014	0.2177972966376	0.410831193201401
FBgn0000283	114270045003902	0.50230972413033	0.000174060533430282	0.00151761706427795
FBgn0000286	530897808201091	0.00506020602239865	0.974201721668272	0.987159252442998
FBgn0000287	234732054948174	0.372769207337247	0.0136087025256719	0.0540798816908993
FBgn0000289	220721261101325	0.0959653035310308	0.530807545511498	0.71573723533106
FBgn0000299	345364636028703	-0.489249358511114	0.0199222048369507	0.0731217534110585
FBgn0000303	189188221585117	-0.250460219469553	0.245539800809599	0.444273577089868
FBgn0000307	751812344135878	0.230214089013048	0.10952559022735	0.255089769676732
FBgn0000308	281680353854866	0.21789516155845	0.272549144905114	0.476827179030249
FBgn0000316	401940816429406	-0.240402042651657	0.166432927948985	0.343301265701683
FBgn0000317	160835685046459	0.51192447406924	0.00440700442148826	0.022236649760712
FBgn0000318	564263996689962	-0.194272037275605	0.153161950685452	0.324009839682848
FBgn0000319	463198811188449	0.208901523110196	0.187976420790107	0.373117407053383
FBgn0000320	486801272772884	0.152403097357536	0.467953816064639	0.664570172924763
FBgn0000326	175851189395024	-0.14280909610608	0.383820973478369	0.589140802568038
FBgn0000330	288133996019798	-0.385801007633641	0.0155470660740338	0.0600116750457703
FBgn0000337	929817083244798	-0.20666745397252	0.684934637294038	0.829066865322323
FBgn0000339	430531249731041	-0.307024588728955	0.0578999855427845	0.162187187369483
FBgn0000346	58928376053579	-0.406797356896487	0.0197332985039827	0.0726355997063316
FBgn0000351	997647528932037	-0.4215271019789	0.215379919669537	0.408298586710572
FBgn0000352	729402073473647	0.0900900056604738	0.61134277950131	0.778035980506118
FBgn0000355	447914304156009	0.462368904558046	0.366190116112905	0.572264715868751
FBgn0000356	632024677731409	355421555137922	35.7625	1891
FBgn0000357	197607648827005	221667130954547	483255	1.26608e+07
FBgn0000358	101359684561327	340370561745851	0.214878	126.309
FBgn0000359	253386950777216	10606403749722	0.0214249730246565	0.0770979451912748
FBgn0000360	291009274929457	615598818524734	2.13196e-32	7.48124e-30
FBgn0000370	615089738959236	0.216659081730313	0.110292472552624	0.256514728290699
FBgn0000376	260051958943549	-0.0130589257638787	0.939212953256162	0.971773230763613
FBgn0000377	306632371590131	0.0294432153069347	0.86908093232269	0.935960912235186
FBgn0000382	269454154272993	0.00857090002170494	0.962213676757726	0.981885299335078
FBgn0000384	184486880996194	-0.18542123476156	0.363373673161375	0.569323113950579
FBgn0000394	20221089863715	0.657471832426381	0.00461097118697041	0.0231076466609209
FBgn0000395	29204289767268	0.4826759069476	0.00773757399846334	0.0348642439308192
FBgn0000404	343803059717888	-0.0931029641735323	0.747466354507745	0.868693334524256
FBgn0000405	202604637343734	-0.188227022271526	0.704699169547025	0.842835183186786
FBgn0000406	826762515727434	0.866482542973799	0.00988327666698939	0.04240197018454
FBgn0000409	423284750625952	-0.560794282837993	0.00131395820490883	0.0083373348015585
FBgn0000411	404075178931429	0.0497392837895029	0.722269795028511	0.853611718613474
FBgn0000412	163966128843317	0.171892660250208	0.237099726786657	0.434829255456359
FBgn0000414	236018861984577	0.343221023220279	0.0118783194026373	0.0487885893750067
FBgn0000416	661279529944703	0.933054294691877	1.72691e+06	4.11474e+07
FBgn0000422	280300705607907	-0.939615373804068	215029	6.25639e+06
FBgn0000426	736435910550426	-0.219890839136561	0.367590999796907	0.573757080152066
FBgn0000427	165765649674288	0.916096327194526	0.0457328013419924	0.136315531413197
FBgn0000439	436072045609385	0.528348575443061	0.0219446686282226	0.0785773848839882
FBgn0000442	524262448923543	-0.363203017167365	0.179385262119119	0.360513942266469
FBgn0000447	258140259165467	0.148712974680363	0.346945604874401	0.554308789244696
FBgn0000448	38119551112261	-0.337027381566984	0.258196977756841	0.458787939607829
FBgn0000449	178890175873668	-0.0798058087886258	0.877313541691978	0.939891832065233
FBgn0000451	920184198538166	-145870766366753	0.000368208214078998	0.00287128021483825
FBgn0000454	107739252664481	-0.546000117324394	0.106573626795247	0.250888920164457
FBgn0000455	424812603738891	-0.201560780864148	0.342664719790852	0.54982090275434
FBgn0000459	996418794965719	0.562837278630346	0.00166890392827967	0.0100541012214417
FBgn0000463	205312085218	0.157854299853433	0.626366974934942	0.789778916566489
FBgn0000464	36226428810968	-0.198289519057256	0.516525657900537	0.703576564440537
FBgn0000473	506418529604214	-0.40824654113161	0.148838277602175	0.317880349434375
FBgn0000477	549004773971337	-0.139021885128961	0.552001076759135	0.732459318078467
FBgn0000479	320973563683482	0.711702469959459	0.0106614176457172	0.0449596563501113
FBgn0000482	261764245228138	-0.03540833549347	0.844751607832958	0.922764231554161
FBgn0000489	517316114240387	0.00195795034139544	0.989934169748435	0.994809969996187
FBgn0000490	641804311170887	0.0244603762025869	0.93814905984637	0.971106294182619
FBgn0000492	687898787664542	0.471656385061992	0.0263229771109166	0.090050243705883
FBgn0000497	181622708788791	0.807212088820714	0.00729009414115559	0.0332228611391506
FBgn0000499	464450023137005	0.152212504337569	0.342751767719588	0.54988438212702
FBgn0000500	352521234568605	-0.702583468845212	4.55412e+07	6.40786e+09
FBgn0000504	109243549823229	0.438133107015064	0.0103962809960158	0.0441794252968303
FBgn0000520	187247608223999	-0.27791947641016	0.0694682123792931	0.185869200404855
FBgn0000524	856141383729387	0.275686069828514	0.132598664195086	0.292697775710845
FBgn0000527	144056502611956	-0.0993374974305961	0.587851321166021	0.760679215454523
FBgn0000529	664488967313469	-0.0566923032672799	0.806055665086912	0.901499382046208
FBgn0000533	702989543804273	0.52208315029046	0.0361077887378898	0.114649902271665
FBgn0000535	780860618712101	-0.056917787256877	0.788365857966199	0.893244545077215
FBgn0000536	734787553033744	0.164883462497839	0.30904076726636	0.515959066456812
FBgn0000541	179831877167761	0.329563448129622	0.0376416256991959	0.118255568528673
FBgn0000542	180539493894963	0.328388091550228	0.323527328998771	0.530376985164868
FBgn0000543	381308480631193	0.0427689625493568	0.807215509598519	0.902020818744135
FBgn0000546	781823312698033	0.235366710979231	0.222389535163605	0.416374249258844
FBgn0000547	587563694735775	0.227789641434325	0.104941873913123	0.248411058854039
FBgn0000551	865535387421937	0.315422845691003	0.421105485543027	0.62488711607255
FBgn0000552	275653521602037	0.300526190733831	0.532412009641624	0.717316006009308
FBgn0000556	195192127724268	0.63922855512043	0.00225369700490238	0.0129081755986338
FBgn0000557	829385405636023	-0.137559722122783	0.380196603328261	0.58601487487729
FBgn0000559	159442176350869	0.105517646396105	0.593074265563184	0.764773472021741
FBgn0000560	901735075820612	0.196468982536236	0.678367522500802	0.824897186869609
FBgn0000562	416944122504151	0.0253505327140012	0.894758376831648	0.950839864523308
FBgn0000564	410454681306165	-110005680393296	6.88139e+08	9.22297e+09
FBgn0000565	196112359211437	-0.382815921890536	0.0312365810992089	0.102499180824267
FBgn0000566	274391727628948	0.39692841601262	0.0371146443576379	0.117013354127298
FBgn0000567	276054441436158	0.149204896772952	0.365571518835834	0.571683752615659
FBgn0000568	261483379672945	0.419613419943092	0.103567192759402	0.246517101891696
FBgn0000575	240083240598374	0.390379754803491	0.0279091748554285	0.0941142238863898
FBgn0000576	122426476826699	0.378918531958417	0.310016856299329	0.516769137173777
FBgn0000577	148926284538252	0.379561022820222	0.240032028597789	0.437314488855002
FBgn0000578	588152729611373	0.314858421441724	0.0256459162917879	0.0883605208744137
FBgn0000579	114703369404632	-0.335281624141677	0.0182768661660384	0.0682949694103661
FBgn0000581	14489366479347	0.690341709334278	4.12813e+08	5.87992e+09
FBgn0000588	191271012730393	0.508571302548376	0.0940914733126523	0.230843063762821
FBgn0000592	107117254037487	0.471326410417324	0.184031252304366	0.366858650660107
FBgn0000594	222912173573253	-0.238520565950477	0.644803077450493	0.803488608294062
FBgn0000606	151955265157222	0.0345109118527661	0.946661223029813	0.974516575934326
FBgn0000611	154096461783644	-0.0405451560829303	0.806015334402273	0.901499382046208
FBgn0000615	100257868153592	121263258006775	0.00148831415223821	0.00913821732922504
FBgn0000617	982733448567789	-0.00350956024082591	0.985487359059694	0.992947326016815
FBgn0000618	685973454740206	-0.338277328837756	0.103273037687635	0.246145159497597
FBgn0000625	587201858618186	0.797888002162325	0.0577937097417116	0.162046285425913
FBgn0000629	283198856630422	0.0422606966701444	0.767847383667662	0.881206216754278
FBgn0000633	828391546883215	0.0232507973059814	0.876144705063746	0.939278485478461
FBgn0000635	123130697704028	0.178289586293837	0.319254483880666	0.525512160940353
FBgn0000636	379763261135806	0.164585635171365	0.260731435243783	0.462445398336176
FBgn0000639	592432702864471	159634747813394	0.000480047309185454	0.00357056936839
FBgn0000644	839305231350992	-0.434761079763821	0.242894633353533	0.440796090618071
FBgn0000658	391569826340652	-0.506879578891191	0.278332928027523	0.483367622459315
FBgn0000659	381608806915515	0.604355399252099	2.0034e+09	0.000231993710249994
FBgn0000662	982124627987986	-0.0698342609788292	0.605756761183805	0.774159948626913
FBgn0000667	484871228803913	-0.280647389502876	0.211344853831011	0.402859820142076
FBgn0000709	486702380525893	0.0573767182872495	0.716011047116804	0.849154163868518
FBgn0000711	142300924572669	-0.119804615622741	0.46888692923907	0.664904231171508
FBgn0000715	543238198523737	0.9175754816954	1.76585e+09	0.000207810857765657
FBgn0000719	661672403262885	0.230672601453973	0.271288452681524	0.475498806998729
FBgn0000721	526618450341597	0.529707013735094	0.0346647248681747	0.111341284953507
FBgn0000723	287990523657181	-0.0306835744815539	0.897727255399907	0.952168838907369
FBgn0000808	136760073120021	-0.244241432986546	0.636879611924695	0.798253696946419
FBgn0000810	204862490795475	0.352873544321846	0.0382029932721166	0.119468177718366
FBgn0000826	252697799909513	-0.0589888614281776	0.904498580837745	0.955665471359588
FBgn0000927	385294824716387	0.0231880439546041	0.964229899688771	0.982434197017985
FBgn0000928	630029812849257	0.584444104826086	0.178787216485837	0.359499212867857
FBgn0000964	111988332978408	0.227831019263204	0.258164234399469	0.458787939607829
FBgn0000996	354905222457066	-0.273584999853117	0.374090228998023	0.579893521610599
FBgn0001075	316243975980427	0.690275980126322	0.146653047367149	0.31461361747245
FBgn0001077	891880850315864	-0.545126821871491	0.28700516623201	0.492373307402471
FBgn0001078	737776666033652	0.353016427892996	0.0200729807607273	0.073465586981423
FBgn0001079	188675277221687	0.241016666860617	0.258410950743999	0.459097700155801
FBgn0001083	681515249403135	-0.0427145265887366	0.922037302684454	0.963906469719778
FBgn0001084	541291432584074	-0.297161771788009	0.143907322911901	0.310498751503598
FBgn0001085	206311531004318	0.114116477070211	0.553604720331521	0.733914443209962
FBgn0001086	257053323300104	-0.292437068701801	0.564264476564068	0.742267708577974
FBgn0001087	743887146412478	-0.233838076618192	0.15247618214996	0.323205965457906
FBgn0001089	272894493466846	0.809576217703127	0.0109263214248579	0.0458430442390778
FBgn0001090	926111381393652	0.59364930744849	0.000682850692951909	0.00479818630120334
FBgn0001091	520248266972399	-0.514906348354715	0.000363577107431271	0.00284090614308645
FBgn0001092	874420586477751	-0.265642270209865	0.0568630998422013	0.159940416850302
FBgn0001098	252701523186902	-0.2397396413965	0.142427761593866	0.308513557661235
FBgn0001099	863760726096561	0.191750970407295	0.642835255085853	0.802799970544507
FBgn0001104	613546344914487	0.0920342379698959	0.512589845020512	0.700140411103743
FBgn0001105	418751191628443	0.391746795893891	0.100415106264278	0.24149676646736
FBgn0001108	950313778033942	0.256680570627658	0.0955640621417877	0.233466632827405
FBgn0001112	201510484272437	0.748505208040486	0.0482911387447628	0.141967856477368
FBgn0001114	183894128589353	157188805468144	41625.7	1.36166e+06
FBgn0001120	239605792843262	0.149896795219395	0.771908011286505	0.883969024000962
FBgn0001122	541818234210123	0.107051073428585	0.6173169778959	0.782714398777458
FBgn0001123	164403737587082	-0.400031764583654	0.0218153166711765	0.0782836588324216
FBgn0001124	398183287838741	-0.406362655604806	0.039097237792012	0.121476318171863
FBgn0001125	207490020491255	-0.345182329145464	0.0592347130612283	0.164968248496639
FBgn0001128	373832894031504	-0.661155240450225	5.42465e+07	9.37574e+08
FBgn0001133	227869687000163	-0.402972547838824	0.0206047935412061	0.0749382880675774
FBgn0001134	106662962801216	-0.624750758172895	0.00034635783897427	0.00273589616324833
FBgn0001137	254083304850288	130385705201627	1.84661e+09	0.000216216375392849
FBgn0001138	587669478171422	0.322201069791558	0.10728136488884	0.251889336052874
FBgn0001139	111650632707843	0.0845777471901925	0.543561228347612	0.726240787355448
FBgn0001142	279551055003934	-0.107982347470258	0.490420702611411	0.681577572763197
FBgn0001145	315196653702111	-0.624478926214891	5.62395e+09	0.00056680061309496
FBgn0001149	295721124882986	0.363922209214729	0.104159471693934	0.24741880660836
FBgn0001150	212438028494854	-209575638049171	3.34498e+06	7.55066e+07
FBgn0001168	32088132510472	0.702372498701442	0.00279805711755005	0.0153126188191066
FBgn0001169	195973750166376	0.108850264566839	0.551516137585031	0.732154257461659
FBgn0001174	11196870640207	-0.0619098719825453	0.904157373440684	0.955460249097332
FBgn0001179	21908137446685	0.226959675309485	0.143959007307869	0.310552403991268
FBgn0001180	509504180351109	-0.0221319147376267	0.917161381665486	0.961151927573424
FBgn0001185	238181212490414	0.325755723572512	0.0656419363673814	0.178062837439808
FBgn0001186	448023639244723	0.0218537951870779	0.914398865572166	0.960255632839909
FBgn0001187	190954496920739	0.592832036150641	0.00624036373939847	0.0295918968477618
FBgn0001189	263028103357482	0.763105200960219	0.000232787031498655	0.00195764257425884
FBgn0001197	851920548961285	-0.143602592356317	0.420053450208334	0.624338204776346
FBgn0001202	139370953519392	-0.0455209709187531	0.735561144101581	0.863086234542133
FBgn0001206	101873390681652	0.191754261089377	0.28213985120504	0.487638727903636
FBgn0001208	736270619266061	127446984848722	4.00047e+08	5.71214e+09
FBgn0001215	231898971238891	-0.0112619220093909	0.944899166967055	0.973801768867589
FBgn0001216	301122798913523	0.0482322744472975	0.868453108088724	0.935592798554975
FBgn0001217	159809008735511	-0.3036476312625	0.555841074855517	0.735813001882179
FBgn0001218	421966272295485	0.686327487637435	0.00116746867827286	0.00751071516355543
FBgn0001220	216974010581112	0.0552157174160895	0.73688787038714	0.863219185617945
FBgn0001222	833735158931123	0.150145112393445	0.273870671672902	0.478226562886424
FBgn0001224	915784777792758	-106779464287159	0.0354801627473711	0.113215840345703
FBgn0001225	274988374712306	-0.486818437284959	0.319922552305971	0.526366189487127
FBgn0001226	154632368972254	-100911815770274	0.0499599685763189	0.145580381508247
FBgn0001227	355156663171112	-0.317386848484054	0.0496433955556578	0.145013473250271
FBgn0001229	186240223008513	-0.794932293877279	2.17647e+08	3.28599e+09
FBgn0001230	275057928568954	0.970128850837653	108966	3.33817e+06
FBgn0001233	817089920561304	156576409874641	0.000274018	0.0240388
FBgn0001234	252918477568921	0.0644004318629695	0.751792303326646	0.871287371728305
FBgn0001235	134028489427938	0.397014830068265	0.0719388079231999	0.191154519447144
FBgn0001247	126148153935022	-0.0280482529348789	0.852628033159466	0.927539866409964
FBgn0001248	217729367029545	0.141332565280826	0.489299225591613	0.680692579571225
FBgn0001250	536388811898509	0.0193625981677339	0.92664783356213	0.966115863852921
FBgn0001253	205637384690889	0.120756671324372	0.496262532691867	0.686421420039635
FBgn0001255	299358600568913	-0.113203062126297	0.813851734754659	0.906192604659514
FBgn0001256	183593702317242	0.958298431041663	0.0636994781197565	0.173807718338073
FBgn0001257	965117540291036	118343139657908	202.34	9447.96
FBgn0001258	199405278028682	0.12421875158729	0.712127252736782	0.847178301488796
FBgn0001259	363016120871712	0.591906416911985	0.239476884197257	0.436723155403456
FBgn0001263	126919772307748	-0.978204595565049	3.38789e+06	7.61782e+07
FBgn0001269	212636550496257	0.00997124825049815	0.970426745880631	0.98533781478288
FBgn0001276	115710480617917	0.163037428123311	0.332824344019613	0.53960161447886
FBgn0001280	15316110813602	0.151247736271025	0.369045108440318	0.575173937515328
FBgn0001281	666524968614788	-0.619342468125615	0.16443329941817	0.340693792675327
FBgn0001285	109713669785446	-0.27146765192859	0.599175548076075	0.769229805623166
FBgn0001291	532781481595163	0.172438688492834	0.247987598475641	0.446956636630027
FBgn0001296	344294476365562	0.0304927327259998	0.859610397488381	0.929872807371832
FBgn0001297	104758337141688	0.448512041715318	0.0062938858216944	0.0297725481271328
FBgn0001301	340001537131894	0.0633498433486931	0.718651567492649	0.85117982525978
FBgn0001308	147190628720509	0.0893243873516361	0.573918026454833	0.750251451684289
FBgn0001311	365877983260908	0.840155772785516	0.0886665630651064	0.221331925047194
FBgn0001316	714762323299409	-0.0415273311992051	0.760242922667581	0.876718905740494
FBgn0001319	19101864137756	0.0117524901476803	0.949999071037903	0.976129856558635
FBgn0001320	387591725313401	0.883618429804096	0.0210117256945419	0.0760837346913057
FBgn0001321	109329053439385	119780487558325	0.00285297336750273	0.015569006407013
FBgn0001323	348261456943319	115909346992523	0.00181076761948763	0.010758691140927
FBgn0001324	37188376245232	0.209414351924602	0.230917424710775	0.427433468374485
FBgn0001325	507831753204158	0.501914654104126	0.0306724582201386	0.101164074676504
FBgn0001330	11558829663919	0.0975752370933589	0.587770748750217	0.760679215454523
FBgn0001341	124446902182581	0.184790715395031	0.354926855956881	0.560793149403832
FBgn0001404	117221770287762	0.163172227960124	0.235858262940601	0.433806980926781
FBgn0001491	303338104822653	-0.513480938087902	0.00401825553736279	0.0206256201784845
FBgn0001565	81096272241249	-0.0378921643717288	0.831614822620937	0.915542005138643
FBgn0001612	216048222774514	0.19128895196331	0.203187216542715	0.39234750167828
FBgn0001624	17288361312683	0.0893881784146891	0.637120582858184	0.798402528364067
FBgn0001941	677086542138598	0.519485077419011	0.00159127204449489	0.00965772027004761
FBgn0001942	174146075789738	-0.438584347776626	0.00124023272276641	0.00792468545219886
FBgn0001961	989376480705631	0.0480399837846228	0.785070521916244	0.891635606491771
FBgn0001965	104788849269623	-0.0818635513954656	0.589303530035438	0.761680555063729
FBgn0001970	169235822197117	-0.278731400074436	0.128110673307406	0.286173147550108
FBgn0001974	775697324841496	-0.311864886523883	0.104347697489295	0.247662704842394
FBgn0001977	240829609271794	0.0543837860772192	0.709692140906299	0.845932577632006
FBgn0001978	528421181474516	0.272268309091895	0.131975975340022	0.292270375681287
FBgn0001981	162565926260367	-0.217262856342998	0.673737946400793	0.821359690830396
FBgn0001986	198731905433049	0.270139866853515	0.19937931852231	0.38796527330005
FBgn0001987	203016283999903	0.806992841018748	0.00900320222418606	0.0393274544534419
FBgn0001989	83796491631501	-0.744492707672458	5.98517e+07	1.02225e+09
FBgn0001990	884609111438463	0.0197736341160126	0.914116654492094	0.960220506079322
FBgn0001991	182060763899915	-0.416516240856993	0.0305760492894271	0.100961120835918
FBgn0001992	123914629107146	-0.512826611410136	0.320955998638657	0.527486583059275
FBgn0001994	118533578374805	0.735283132851661	2.57968e+07	3.82493e+09
FBgn0001995	320954001695073	-0.62907964330478	1.61313e+09	0.00019237965302977
FBgn0002021	309930846190275	-0.667178396548339	0.000263818513241486	0.00217284380038151
FBgn0002022	400354571819895	0.389247768622586	0.0175254710849043	0.0660628109255181
FBgn0002023	261036069166821	-0.223745262056888	0.156191722082769	0.328497099327509
FBgn0002031	813304427336601	-0.265731188459252	0.118526093395684	0.270751059115297
FBgn0002036	440525430155552	-0.644606837528675	4.24216e+09	0.000442959596060576
FBgn0002044	789772354205828	0.442946018830842	0.00357902358160181	0.0188301195251926
FBgn0002069	503543887603965	0.686563428665427	2.37961e+09	0.000266239924724827
FBgn0002121	435427870444457	0.668161497801495	1.64932e+07	2.56364e+09
FBgn0002174	4125969972633	-0.446098376590911	0.00940889927045207	0.0408224254596609
FBgn0002183	450519837808085	0.160375444161291	0.294363097302293	0.499743287963033
FBgn0002283	282258208669729	-0.0865333038004222	0.591803614043762	0.763660112617202
FBgn0002284	436814405414719	0.0584624125792759	0.724914395144843	0.855542867940924
FBgn0002306	124410013574805	0.524355058529008	0.0278946888898042	0.0940927752239826
FBgn0002354	162649738125098	-0.752233729303638	4.01509e+08	5.72596e+09
FBgn0002413	104778859340198	0.31517664888715	0.0459134670240078	0.136678135768126
FBgn0002431	162675766344371	0.444625767467501	0.00112233245096509	0.00728101388357183
FBgn0002441	400316335693224	0.399668082124959	0.0211184714317768	0.0763270596691559
FBgn0002466	535301848706208	0.0344146964073065	0.933269583129191	0.969174224072821
FBgn0002521	103687038207602	-0.662344173376903	0.00243811369692884	0.0137455720854247
FBgn0002522	124944503323427	-0.139994231843594	0.670205426974944	0.819781710824681
FBgn0002524	533557450018073	0.25135057378435	0.131745233498863	0.291950506617128
FBgn0002525	499767381485458	0.47802743707363	0.00121437323574928	0.0077778993749871
FBgn0002526	437908481612836	0.582785580146572	0.019707099895923	0.0725622310953223
FBgn0002531	100878436690572	155386661200316	0.00167898710329453	0.0100948445774406
FBgn0002542	293312504934755	0.781297721154177	0.0023762252718961	0.0134719437662834
FBgn0002543	211059394069753	0.340006836475103	0.0809186498901601	0.207815028992693
FBgn0002552	186363069971481	0.306082676077564	0.151776721899206	0.322099348430338
FBgn0002562	213618019680974	439891863738158	6.60275e-20	1.41592e-18
FBgn0002563	344404942632929	162563102053827	1670.65	66481.5
FBgn0002564	88386171589301	-117178747671611	0.0141080997356891	0.0557202574827011
FBgn0002565	858285688335127	253115095889934	5.52288e-08	6.20922e-06
FBgn0002566	858862909839744	-0.287411385515576	0.183983137663542	0.366845003350065
FBgn0002567	168741582607929	-0.435191543181441	0.114945594036813	0.264363451627865
FBgn0002569	791101117679742	-0.137462915126572	0.746117177797153	0.86803936949042
FBgn0002570	388258800861513	-0.609441901828066	0.167112617900235	0.34451915885432
FBgn0002573	328135133598489	25776047560715	1.64895e+07	3.18778e+08
FBgn0002576	210098267984745	0.267486416248231	0.333954689365745	0.540504234494538
FBgn0002577	301328319150738	0.182076040322039	0.713755587439179	0.848244017092127
FBgn0002578	111905634533099	-0.0803748087121502	0.872360819703839	0.93757208361077
FBgn0002579	123439615915567	-0.760025144752035	1.24961e+06	3.07884e+07
FBgn0002590	519214869675826	0.159170968824272	0.317468108923033	0.523959439144573
FBgn0002592	219231837155712	-0.158350236981264	0.753808930575903	0.872212971229911
FBgn0002593	822394881699657	0.355161251284749	0.00827169485496713	0.0368408563155844
FBgn0002607	80655994625306	0.00467374837935299	0.976526225291163	0.988476721055215
FBgn0002609	520922140027807	-0.358707057447065	0.097093464811409	0.235711178724553
FBgn0002622	933074615697746	-0.516480443321217	0.00572502726984368	0.0275543706503698
FBgn0002626	646077584196692	-0.131672164842304	0.375942185198041	0.581863539106028
FBgn0002632	759005755501555	0.262648896415596	0.598225683767095	0.768521568451626
FBgn0002633	703850716341838	-0.735589756926116	0.140207825397759	0.305167873352694
FBgn0002638	321640218780975	-0.0615866700295834	0.672383493581201	0.820772822750997
FBgn0002641	10131358354413	0.595437129463568	0.000935077720990308	0.00624103746920332
FBgn0002643	730516156994218	0.42728113199541	0.00212605140281753	0.0123036857794238
FBgn0002645	690108757244864	0.72672071333589	0.000515684201369792	0.00377473012127825
FBgn0002673	240387065975501	0.48569121925897	0.0626583685296602	0.17169519819533
FBgn0002707	887333712078077	-0.0951027374773847	0.620745601130891	0.785256069597522
FBgn0002709	168092066966852	-0.576474203476407	0.26420755665763	0.466533014043208
FBgn0002715	28719266649516	0.188729370275559	0.437435415284815	0.639664365323672
FBgn0002716	705098908440717	-0.986191444059217	0.010623541793944	0.0448332628215506
FBgn0002719	246352407792067	0.515053931190717	0.00047699593289423	0.00355216263853067
FBgn0002723	321778069965122	0.221192516852059	0.132349905027533	0.292623358394469
FBgn0002733	962525537459931	-0.514599984913626	0.0110623246344235	0.0462067912970098
FBgn0002736	354281851190869	-0.235886991150015	0.137034792998374	0.299860714837713
FBgn0002772	318281916071066	0.227774796645424	0.135131822536379	0.296567466111146
FBgn0002773	915194433839813	0.224932102010006	0.0945365345472673	0.231591510483891
FBgn0002774	11037581526021	-0.109350904799784	0.422675533445039	0.626042186282723
FBgn0002775	183271665051478	-0.0338726519940375	0.850704049592255	0.926731222415646
FBgn0002778	914102525192442	0.321063122033233	0.103577055202426	0.246517101891696
FBgn0002780	699367643671442	0.119259859698935	0.412035191051066	0.617013773745163
FBgn0002781	173569343316073	-0.296440827031434	0.0224140711339132	0.0799122363702939
FBgn0002783	769723541753201	0.109023005074537	0.459788253285713	0.65795852969822
FBgn0002787	677280629740872	0.263910476927697	0.103500726006082	0.246517101891696
FBgn0002789	373140973446522	0.873760207898012	4.11168e+09	0.000430889596426767
FBgn0002791	233995643857799	-0.240203990482434	0.100096377335509	0.240980467680913
FBgn0002862	386916095086497	-0.347582925860424	0.471362676234826	0.66687596711048
FBgn0002863	110093231073935	-0.476659189559039	0.339886738313551	0.547031053463645
FBgn0002868	108487289327981	-0.0639295194062381	0.793172019305904	0.896316507285296
FBgn0002869	192550058991237	217379774201353	35.5832	1890.15
FBgn0002872	102214356079996	0.576218204094943	0.00154461672172726	0.0094300661401635
FBgn0002873	426634552803023	0.431464192199314	0.383338833775455	0.588813330033131
FBgn0002878	759503492452808	0.284363882942131	0.177968165407319	0.358620918461108
FBgn0002887	175010101319528	0.178076629621305	0.270254811216225	0.474361202864991
FBgn0002891	142783458096708	0.500817870101552	0.00566640914566183	0.0272949325735291
FBgn0002899	273457405185118	-0.349980290532082	0.178356931877247	0.358918010194068
FBgn0002901	410013087975522	0.234834221645308	0.310068601068638	0.516781001781063
FBgn0002905	895748740665328	0.483099002765445	0.017935084236609	0.0672783529186694
FBgn0002906	815948903203042	0.268700621042596	0.15399176802144	0.325168612999321
FBgn0002914	832158888577943	0.205988787765241	0.166383037739397	0.343279907762418
FBgn0002917	216507633372927	-0.180971730250961	0.199789330943588	0.388444842506159
FBgn0002921	424152073044378	-0.401689783865451	0.0267778656029906	0.0913365784043097
FBgn0002922	150930396891945	-0.489832931714881	0.342317118768895	0.549339278733897
FBgn0002924	343773449813303	-0.0552143881229072	0.810134383848077	0.903878616914995
FBgn0002926	106167555310545	12492044805089	0.0109475322727566	0.0458655657447616
FBgn0002930	114737922167496	0.50707585993592	0.0410233173481922	0.125446133611014
FBgn0002931	879784735541994	0.675791206744946	0.0839692633556358	0.213273045035367
FBgn0002932	901009614269997	0.00152226973916823	0.994476883519464	0.997491754972316
FBgn0002936	462026207047735	-0.522082799366689	0.0395889329024394	0.122479252741183
FBgn0002937	108719353711633	-0.819192243819291	58776.4	1.52608e+07
FBgn0002938	855145256932672	-144762251430384	1.33591e-09	1.61144e-06
FBgn0002939	619751460128354	-0.179140895881822	0.667738236305873	0.818634620756778
FBgn0002940	477905677227289	-0.125726205803438	0.605415262411493	0.77380891155906
FBgn0002941	768455691790593	0.317076523868282	0.129377279626292	0.288501617190923
FBgn0002945	229472750785396	0.169677095170227	0.248885777886856	0.447808779976661
FBgn0002948	27827292691491	0.0191152034967965	0.939973824381927	0.972248230179344
FBgn0002962	29333987610281	0.519537992916268	0.314855900439852	0.521383001157369
FBgn0002973	516370476367802	0.171721195674441	0.21582537991374	0.408785289777742
FBgn0002985	335300584715279	116232885865779	3.93242e+09	0.000414731104808291
FBgn0002989	590744030715669	0.034323300399196	0.862297323577796	0.931661693345659
FBgn0003002	994679091936898	0.152496655933204	0.393975500967118	0.598247613585002
FBgn0003008	192771252849359	-0.245602204138573	0.235570380043681	0.433508302196933
FBgn0003011	298360139469981	-0.396924903867374	0.0123081818621851	0.0501861781563746
FBgn0003015	408958631342973	0.140581650528635	0.783586491448664	0.890736386666882
FBgn0003016	404934040489221	0.267371998819427	0.0659286596887879	0.178610418494478
FBgn0003023	626694790660701	0.294637840981163	0.529474167273279	0.714771608419745
FBgn0003028	22011097407543	0.855697005665882	0.00102764979742854	0.00677223393787542
FBgn0003041	178682693231992	-0.283838890514024	0.063190101763506	0.172906752935113
FBgn0003042	461829738300969	0.10675807156923	0.529442125420215	0.714771608419745
FBgn0003044	24685955577708	0.246900830922323	0.0985148104724186	0.238362203357837
FBgn0003048	455907160898269	0.646397262729264	0.00062243596024785	0.00443284650656218
FBgn0003053	174307563957171	0.564726210267802	0.067627008101999	0.182078761641746
FBgn0003060	642402833870317	176759709196834	0.00046782006636374	0.00349732496351976
FBgn0003062	189838260802206	-0.281532231050878	0.184466609898615	0.367599955709166
FBgn0003065	738301401539751	-0.312693211669206	0.531209631069735	0.716112634201109
FBgn0003068	646638724407425	-0.348468611158715	0.0718453849817898	0.19102678203133
FBgn0003071	251702433644424	-0.211712664788862	0.274540254182161	0.478742085312836
FBgn0003074	312650359351796	0.0663841755995608	0.694558404153626	0.836051239309174
FBgn0003076	106841773335809	0.0754910426730333	0.738565153946578	0.863561424279739
FBgn0003079	578673147278877	-0.0269299517730172	0.854007768622308	0.927726021774892
FBgn0003082	189265162459507	0.096361951657804	0.738510609885582	0.863561424279739
FBgn0003087	252911135861124	0.502478447549118	0.307609218014791	0.514600299447866
FBgn0003089	754692952583567	-0.180809972820528	0.711941829310898	0.847131769771907
FBgn0003090	43241290267431	-0.127491942057825	0.650533326158784	0.807327823054198
FBgn0003091	220559447022419	0.185065900767781	0.321417814886741	0.528170611095283
FBgn0003093	331244301957155	0.316635300564907	0.107870461592288	0.252504537141437
FBgn0003116	215865209720113	-0.274483669587224	0.117839017807462	0.269572466655552
FBgn0003117	106948216580659	114145102486614	0.000764838829009099	0.00527192478566986
FBgn0003118	293937286219506	0.0198478160060536	0.919872188419558	0.962584947114805
FBgn0003124	589784640331587	0.377060981622172	0.456521106891806	0.655082331822442
FBgn0003129	349963123734516	0.236343756671507	0.614032340482518	0.780172756505109
FBgn0003130	446046864539092	0.362027073180299	0.0906793659039423	0.225094760378918
FBgn0003132	119721339205113	-0.218971735706155	0.671351882994315	0.820364605967341
FBgn0003134	154239947476038	0.249825516656182	0.129913253696429	0.289206808549161
FBgn0003137	195439197312706	165162519034666	13.5093	752.105
FBgn0003139	323128605484881	0.0971790159478166	0.505245742872546	0.694038636116736
FBgn0003141	273096729431861	-0.0267804980777135	0.856875540678276	0.928716530969898
FBgn0003149	329065093370964	0.781306353633656	1.59788e+09	0.000190953959984405
FBgn0003159	349193713366781	0.290927077309141	0.202091553766966	0.391038213053258
FBgn0003162	382840325108028	0.941418045239768	1.07271e+07	2.15658e+08
FBgn0003165	243230953730883	0.440783452491867	0.025902517859854	0.0889369238020586
FBgn0003169	743594261623823	0.172022735217764	0.249884043238689	0.448879718800649
FBgn0003174	965534193162585	-0.19156539461379	0.588856056844151	0.761432475704749
FBgn0003175	117578887451199	0.0677759811409934	0.608157030752178	0.776028475604432
FBgn0003187	16435167341604	141348402493179	5.15585e+08	0.00052603262968806
FBgn0003189	153140018690285	0.468906871733813	0.0446019630415617	0.133598223492314
FBgn0003204	903042550864826	0.00555461498705568	0.970619292234011	0.98533781478288
FBgn0003205	124529077594758	-0.119785224823342	0.52348407134431	0.709082412699393
FBgn0003206	343009719725371	0.381901079772559	0.00737657461751763	0.0335509560372561
FBgn0003209	605818630776063	0.338460346600607	0.0191761750299573	0.0710365025102063
FBgn0003210	66444977613782	-0.138564006662788	0.392192830586194	0.596792769801331
FBgn0003218	145711624351545	-0.0932644132186227	0.661451598934608	0.814633337019849
FBgn0003227	871423341113414	0.0614867966842546	0.737219858131299	0.863219185617945
FBgn0003231	310559556041578	0.760985191853015	5.3574e+06	1.15314e+08
FBgn0003248	357110798855497	-124713262052949	1.09717	66.1731
FBgn0003249	139778756663798	0.156352108254159	0.471020580633144	0.66647340221552
FBgn0003250	31721389894475	112894275104043	4.80938e+09	0.000495486266281047
FBgn0003254	771106385808518	0.0979120337821421	0.842499909693922	0.921812645163425
FBgn0003255	953622093122131	-0.599194431493187	0.00146599501946055	0.00905844179044873
FBgn0003256	662352728287271	-0.394392124041379	0.066723847458706	0.180176660636164
FBgn0003257	158284426084203	0.334842457579975	0.0386488122057919	0.120634297936137
FBgn0003261	527154333857389	-0.526014262560849	0.0005509839786521	0.003980283513906
FBgn0003267	137923005549429	-102094554342472	0.00614598558962496	0.0292281368081549
FBgn0003268	918550565743802	0.465530074848929	0.0143794782778573	0.0565221854913737
FBgn0003274	517728384668848	-0.329799871920897	0.0318270495967164	0.104082811163506
FBgn0003275	318631914569169	-0.616851944613014	0.00230713593087043	0.0131414825772157
FBgn0003277	582862982756282	0.59700158767491	0.0017357706914339	0.0103609405189714
FBgn0003278	107251817323165	0.313284894546562	0.109478292451494	0.255030904564132
FBgn0003279	802809412962182	0.0377850626938405	0.83248374272088	0.915905765534918
FBgn0003285	859946873402046	-0.0173692428115339	0.925279189379506	0.965619065805948
FBgn0003292	846600721027958	-0.593146859853874	0.00454544357896573	0.0228158806434431
FBgn0003295	709131848724488	-0.493923665466797	0.00735586895384537	0.0334962495027642
FBgn0003300	447256552509129	-0.0455471892870328	0.843936041669411	0.922656661870448
FBgn0003301	242439025351957	0.0952693675409166	0.587708962471343	0.760679215454523
FBgn0003302	214673063705777	-0.238530348176391	0.176340790188762	0.356601711028913
FBgn0003308	270671952602867	0.0868399139874555	0.782312550234052	0.889987162954153
FBgn0003310	8054138707064	0.072548188121455	0.748822967323113	0.869223131676188
FBgn0003312	368985833904473	-0.451185082911496	0.343644772750847	0.55085914568865
FBgn0003317	610002516887828	-0.12726105449665	0.403251827876108	0.608028146719444
FBgn0003319	888607620982609	0.125645975449605	0.80137026004506	0.900171462927713
FBgn0003321	161124228133593	-0.499422519696915	0.0168785345748717	0.0640620879636233
FBgn0003326	627176188020849	0.252166585331851	0.163381603629817	0.3394208563158
FBgn0003328	440704101469442	101024153252327	1.40399e+07	2.21804e+09
FBgn0003330	297097291733468	0.0962564943195377	0.515179926329233	0.702269987862568
FBgn0003334	830260115875274	0.284347376286997	0.0610021853724047	0.168472527214988
FBgn0003339	684953837579634	0.209449361699523	0.376496408537658	0.582319809117949
FBgn0003345	842547821294226	0.553350088227683	0.00215189044481407	0.0124283747386269
FBgn0003346	126981100015026	0.170521190376607	0.34856545694057	0.555664724111838
FBgn0003353	749281174434688	-0.658621665543315	0.00152707547602934	0.00935351448405683
FBgn0003356	570845484651153	-132256575737885	0.00674144114401879	0.0313266005006973
FBgn0003357	35684870812346	-14406838213573	0.00388198069268932	0.0200863880345587
FBgn0003358	960237294021382	-210247782587882	4.60523e+09	0.000476573661698177
FBgn0003360	188828301051095	-0.734643344218692	2.91905e+06	6.65406e+07
FBgn0003366	127664063901794	0.709262582574853	0.00134825029703017	0.00848057492645811
FBgn0003371	285919570535886	0.0165684658833151	0.937086752853871	0.970788669262492
FBgn0003372	903359636499842	-0.0491714487412395	0.923042273094267	0.964521703883019
FBgn0003380	301284259673136	-0.423675498018687	0.219847261431547	0.413083123053271
FBgn0003386	127626279880862	-0.0683431164551262	0.661480648110234	0.814633337019849
FBgn0003388	756984470551977	11642128556672	0.0022168560965288	0.0127527042214623
FBgn0003390	126183223854179	0.764609609791865	4.35089e+09	0.000453087294696855
FBgn0003391	285239900382209	0.785259718999793	6.28436e+09	0.000621459199968143
FBgn0003392	802581819091828	-0.090365920639318	0.597928116977707	0.768395027699683
FBgn0003396	488321654801958	0.389416468070808	0.0072089541327502	0.032956845186438
FBgn0003401	415459070825831	0.447835175394511	0.313689617238001	0.52019558465073
FBgn0003410	52137924434403	0.251418076861667	0.084025277621688	0.213273045035367
FBgn0003415	121027310751973	0.253172630118426	0.0810575480226399	0.208079451585495
FBgn0003416	191236295604137	0.393549982650758	0.073571091170522	0.194155249716191
FBgn0003423	48139508167561	-0.36854704161873	0.0089261025303408	0.0390938983741855
FBgn0003429	308017086727468	-0.324820362123216	0.202030483155057	0.391026741590433
FBgn0003430	157740907554675	0.125426777268993	0.662308733758007	0.815300854355025
FBgn0003435	309125475302408	0.440683137695929	0.0994599428264662	0.240013191590007
FBgn0003444	159636481898472	-0.0952935108594472	0.549976698609632	0.731113554115434
FBgn0003447	304983671876941	-0.063329702451765	0.699540148835514	0.839361198167573
FBgn0003449	443749020453516	-0.192309561473612	0.163343064085627	0.339406546224934
FBgn0003459	114830097230381	0.439126333763692	0.0241896567803003	0.0844486661187453
FBgn0003460	287988595303393	0.100963377073368	0.695441239628696	0.836697096613018
FBgn0003462	401605469176725	-0.755361125664134	5.34356e+06	1.1523e+08
FBgn0003463	237041662981302	0.41421170955606	0.114035780125439	0.26279290225922
FBgn0003464	138013404994935	-0.0755392687504229	0.634259206148112	0.795978208799292
FBgn0003475	343837501542429	-0.453960530311394	0.0631654901802735	0.172880259108383
FBgn0003479	399181781808568	0.0910697714213604	0.735902921383841	0.863219185617945
FBgn0003480	219725696349788	-0.153273777231081	0.611571052798865	0.778155454500699
FBgn0003482	157766468950876	0.716811151467146	0.164391588615787	0.340668324296852
FBgn0003483	498983088759474	0.823240057910448	0.0611601590276477	0.168707632572692
FBgn0003495	276052582712131	0.47684552132665	0.0301924954823482	0.100122880207787
FBgn0003499	163452401966538	-0.0270988663815767	0.957542614207383	0.979795305515728
FBgn0003502	250328993121964	0.314202896030652	0.0328416286641244	0.106563949473259
FBgn0003507	990571965586116	10041064573133	7.77937e+07	0.000102253259931695
FBgn0003512	217929420581379	0.230822595420623	0.218755052812325	0.412100782750402
FBgn0003513	644998298300831	113828554349425	0.00861493335442921	0.0380331407717462
FBgn0003514	93093948702154	0.311849529826123	0.036750280572519	0.116211974066021
FBgn0003515	699797815797641	-0.540406332665578	0.238647674744488	0.436095956058256
FBgn0003517	130478352294968	0.0437180668742784	0.817242918427309	0.908657992836125
FBgn0003520	192640879717348	0.603559554109245	0.000117124345976665	0.00106627352705172
FBgn0003525	510346357054074	0.0125149066838552	0.976930625441815	0.98879963662409
FBgn0003545	706405608705637	0.0291283384358698	0.950941734677295	0.976528932730526
FBgn0003557	118062610934576	0.158540786309683	0.331098538667913	0.537895774098546
FBgn0003559	348837084447444	-0.0932770974833996	0.521447553026946	0.7077312076948
FBgn0003567	209809989504176	0.386402742223984	0.0099006311965378	0.0424312765565906
FBgn0003575	426296549151402	0.231075810389899	0.206078718372072	0.39614733710966
FBgn0003598	356563458533106	0.118791087418634	0.453360906630712	0.652379249930707
FBgn0003607	867917082583781	-0.140638673462938	0.35715895202813	0.562931635430429
FBgn0003612	764457078409628	0.074477791573975	0.598164955317637	0.768521568451626
FBgn0003638	222977263061471	-139427609202005	923197	2.3393e+06
FBgn0003651	275948240877816	0.512209550264619	0.00599937719005238	0.0286603910316859
FBgn0003654	371715924887237	0.0522357797140096	0.727305168635923	0.857133508325258
FBgn0003655	496288555231002	0.36499009031771	0.468181853584633	0.664648581930309
FBgn0003656	178132379315677	0.129599552124742	0.389935253572553	0.594451057973955
FBgn0003660	553690574936303	0.309570858122152	0.038951875816709	0.121188264899917
FBgn0003676	651034279884339	0.273363743298177	0.216747574889921	0.409651855267714
FBgn0003687	146313605112605	0.140597788787386	0.459832329952305	0.65795852969822
FBgn0003701	172479152024532	0.366894837938577	0.217474842650587	0.410615129016913
FBgn0003710	81924588213066	-0.147045483579619	0.444489126204552	0.645334012217742
FBgn0003714	209610803561539	-136608135453613	5.27525e-05	0.00484821
FBgn0003716	922701901477652	0.728050524550335	4.03665e+07	721365
FBgn0003719	467940469578473	-0.902039535567988	0.000209877540795713	0.00178722361585098
FBgn0003721	137503789929168	-0.422138617328707	0.00233390303536042	0.0132808831201345
FBgn0003731	410788258154519	0.992725907662323	0.000144491162131441	0.00128510572771282
FBgn0003732	779857784564138	0.466390915973239	0.000441600332043685	0.00334012530703192
FBgn0003733	109314596721281	-0.0751593883772996	0.858343945197111	0.92908144684626
FBgn0003741	179252049112619	-0.154215671018992	0.45696093778361	0.655469795557315
FBgn0003742	230523120799659	-0.214134561768338	0.220474501109055	0.41374449382094
FBgn0003744	86990508700334	0.142880628096942	0.330073183101577	0.53665281895279
FBgn0003747	837133759289081	-0.801891185027069	0.112624999428924	0.26026691147215
FBgn0003748	509225259754184	0.685226216004747	8.60441e+07	1.43779e+09
FBgn0003751	480460894847937	0.251732271331363	0.55540710311008	0.735486610130867
FBgn0003861	48189585509214	-0.654912912297395	0.000833945407250181	0.00566066108789982
FBgn0003862	142761316540846	0.837475307313106	4128.36	1.35814e+06
FBgn0003863	460465820093389	-0.923219770088075	0.0407602624516456	0.125095746641943
FBgn0003866	713514993611158	0.319224936282462	0.231183059770017	0.427767021758697
FBgn0003867	152231212954684	0.913705617946847	0.00080080577474632	0.00549693590489768
FBgn0003870	249842446907462	0.410427813673978	0.00701601420432799	0.0322402557484596
FBgn0003882	375645674929478	0.344563301206545	0.0138231953756979	0.0548189040220106
FBgn0003884	131825942958872	-0.146553570632766	0.430076804410431	0.633544001408573
FBgn0003885	151251421477789	-0.275384908734422	0.0813857526037033	0.20873688043209
FBgn0003886	752308204189625	-0.0410948086224939	0.936695232248678	0.970788669262492
FBgn0003887	67080232202078	-0.351756059831153	0.0779316068651025	0.202160979232387
FBgn0003888	35400942481052	107678575634744	0.00257891733162869	0.0143714449953129
FBgn0003889	574336994235066	0.0278143880354614	0.94056348104589	0.972562292214609
FBgn0003890	772530754272922	-0.0910692157401058	0.569492851964716	0.746685600741781
FBgn0003891	317140572182375	0.632663535576061	1.02573e+08	1.67296e+09
FBgn0003892	308578223618935	0.5179738432871	0.06523857530213	0.177297043416725
FBgn0003896	344925934747667	-0.289056043987614	0.104514976761253	0.247828431078436
FBgn0003900	223662476612222	0.418918092101664	0.404059995316384	0.608902316058706
FBgn0003930	400203233602318	-0.550988676285558	0.218001175111525	0.41108184461675
FBgn0003938	247182676332136	-201269673159902	9.91134e+09	0.000918186857374198
FBgn0003941	75897201935593	-0.248509456611331	0.0551879285095523	0.156521237359935
FBgn0003942	868245537395443	-0.159966679429304	0.303366566853966	0.510237450133468
FBgn0003943	445457924899871	0.116920127631192	0.631962471748972	0.79389514242277
FBgn0003944	267328699797506	-141210831594759	0.00547518119752411	0.0265616247454249
FBgn0003950	225847292951007	-0.338275882281591	0.504760378542009	0.693701066166207
FBgn0003963	147220878988063	0.407536717583021	0.0102660785057577	0.0437706881799242
FBgn0003964	559842618379089	0.116685539428353	0.452899531244317	0.652148292938223
FBgn0003965	130938298189194	102206403262085	7.26498e+09	0.000703415342225872
FBgn0003969	866241120061757	0.0478768682594384	0.737113763276965	0.863219185617945
FBgn0003975	638879775007261	0.2553226958202	0.241061654714086	0.438569357673073
FBgn0003977	300861646222109	0.280914489279869	0.131424752135529	0.291495619561276
FBgn0003978	11875090546461	-0.419078468409877	0.0202112792494263	0.0738550374592479
FBgn0003979	676123520933998	217193722758389	2.11315e+09	0.00024227950024609
FBgn0003980	374439482632506	151504802925691	0.00205185044777845	0.0119339167178676
FBgn0003983	416997615760851	196871918696937	8.51147e+09	0.000807891637134086
FBgn0003984	420572988048567	-0.0484590726644366	0.819394895100337	0.910438772333708
FBgn0003996	165748139936467	-0.00703696947299854	0.98450155524655	0.992731453305037
FBgn0003997	759784964426325	-0.0579572685506228	0.783018566089303	0.890361241567017
FBgn0004003	154655347519972	0.615100997673434	0.21915437871994	0.412570856888802
FBgn0004009	134609016834746	260468363573676	82.9638	4177.05
FBgn0004034	118027623387083	0.470858746925013	0.143467904066342	0.310012750343019
FBgn0004045	710085804223536	0.911678876641963	1.52196e+08	2.38489e+09
FBgn0004047	485394064759421	0.756502208231672	0.000243892999733445	0.00203478453668105
FBgn0004049	316501468002846	0.0396080513809929	0.809506440857466	0.903672819629631
FBgn0004050	489689037845854	0.0644348365369223	0.649859911099596	0.806979856951732
FBgn0004055	346537100957111	-0.144376508110613	0.477796565955969	0.671208059602449
FBgn0004057	264944438760078	0.802627428843245	0.0120586009703157	0.0493764074710245
FBgn0004066	405804837493871	0.0589838707779927	0.721649788377122	0.853334478648737
FBgn0004087	679440842691	-0.0446332052295895	0.823194834245922	0.912210160819883
FBgn0004101	134222129041159	-0.0824339299378285	0.61059751766844	0.777685795710574
FBgn0004102	183442674887913	-0.0529772600014473	0.812416769025356	0.905427505369923
FBgn0004103	222038780954811	0.138740301461504	0.289493979632786	0.495175817451649
FBgn0004106	457934042649732	0.17688226426914	0.684510839693047	0.828889114872635
FBgn0004107	106864311786308	-0.376994596008277	0.0582515157196617	0.162815138197627
FBgn0004108	639397581305134	0.364354944218473	0.0235910543364988	0.0827941808338951
FBgn0004110	960476607145138	0.0412586392799467	0.935830746513415	0.970203331758551
FBgn0004117	408597963807259	0.460359614492912	0.00534079840050596	0.0259968244967882
FBgn0004118	132475277687074	-0.88946618466521	3.05142e+08	4.47852e+09
FBgn0004132	326818371478395	-0.380452534383649	0.0403706811507151	0.124329813772911
FBgn0004133	257833684894588	-0.155301487163181	0.481795115120414	0.674303533127193
FBgn0004167	588464296586532	13048483458071	0.000304815425412887	0.00245976489636323
FBgn0004168	82339657863056	0.0296066354879239	0.881134108016429	0.942667771101092
FBgn0004169	477249532744741	0.544663945908242	0.00384321342047495	0.0199214017050582
FBgn0004177	332401190258741	0.054482969767886	0.779883075861989	0.8884452551384
FBgn0004179	258533420380388	-0.365358197802239	0.0202734196151186	0.073974100262835
FBgn0004187	746192305426327	-0.423929464514045	0.400109494562907	0.60502323675091
FBgn0004188	782682406770187	-0.157432019753794	0.744655875555801	0.867323550065587
FBgn0004192	695139140919425	0.2171385214911	0.658560603342853	0.81232762960271
FBgn0004197	169740617720861	0.969942304166002	0.00593659668161829	0.0284190944907564
FBgn0004198	127067789921551	0.167724728057733	0.351053018308314	0.557519781161939
FBgn0004227	129746649556413	-0.129845559735742	0.40899011370534	0.613723664209905
FBgn0004228	964960137947432	-0.697615752663188	0.17715746098627	0.357650522702407
FBgn0004237	122389967904078	0.149530576526601	0.4461174203341	0.646644101573272
FBgn0004240	80490638103951	332128767182346	10637.1	377846
FBgn0004242	109191401534445	-0.351514992250736	0.107536626371921	0.252154206144181
FBgn0004244	357813715135136	-0.16716165452271	0.58584338729505	0.759693888564018
FBgn0004359	17341960450243	0.156975417447524	0.565316557450487	0.743241762391382
FBgn0004360	184587757401232	324202336934528	0.0987809	6.72872
FBgn0004362	1057950512375	0.051082931757701	0.778966813503458	0.887838159485241
FBgn0004363	111398225794532	-0.951661698653495	81.64	4128.34
FBgn0004364	485915700890407	0.407783864326718	0.0225407138154598	0.0802155703697065
FBgn0004367	661078724088423	-0.10533876749217	0.664685910568874	0.816837827060126
FBgn0004368	857283829389583	-0.118643477118542	0.400520626198466	0.605186110832448
FBgn0004369	188716101185032	0.0767067081096714	0.666684608984792	0.818480287981339
FBgn0004370	687507476253582	0.361925095670153	0.0191363817229148	0.070911776112433
FBgn0004373	135763739387625	0.232288864639441	0.162221123851108	0.337681217723499
FBgn0004374	202598116497865	0.607686836268624	0.0361996245853291	0.114874652591242
FBgn0004378	264691491594435	194316067064972	9.55592e+09	0.00089096272346159
FBgn0004379	19413125799692	122217186809144	9.95466e+09	0.000921462758267614
FBgn0004380	884402314573802	0.00574525266423743	0.967985984032111	0.984478982530462
FBgn0004381	939226621197812	0.0260808068258288	0.85401134848649	0.927726021774892
FBgn0004387	692559435789799	0.198480546252576	0.149037643101368	0.318188773435444
FBgn0004390	591712229599067	0.0702883105255722	0.703683617568521	0.841977298144604
FBgn0004391	128476452248902	0.495923933458008	0.0309347750154952	0.101739475910092
FBgn0004394	964657047706881	0.0209917512628741	0.911610620169512	0.958544536598833
FBgn0004395	781114946878317	0.331880005605579	0.0470075690097093	0.139029930001467
FBgn0004396	195219135263608	0.364983686267895	0.2301880291942	0.426355946588106
FBgn0004397	490194060090792	0.310551048252447	0.103709700668553	0.246654001590026
FBgn0004400	867784150061979	0.168963308199475	0.740502302243818	0.864765697860369
FBgn0004401	322656842664185	0.197096841667178	0.194180809043227	0.380862765704704
FBgn0004403	586990629717147	-0.610403691815316	0.000517154244142076	0.00378309927174052
FBgn0004404	268471501010145	-0.462870012264133	0.00392015206467047	0.0202116477777756
FBgn0004406	559025784785899	0.040089585813076	0.836129784687079	0.917935429150206
FBgn0004419	112905174560648	0.139041814859942	0.372861444139195	0.578940134504141
FBgn0004427	922720935374174	0.911996978476953	0.0705420426600063	0.188334908684353
FBgn0004428	890970175018773	-0.717249214944908	0.103597264786776	0.246517101891696
FBgn0004429	207486824623356	896652649016734	1.87803e-116	2.17476e-113
FBgn0004431	445341201983757	526978773958633	6.94457e-34	2.59413e-31
FBgn0004432	576900309306397	-0.240933649177992	0.060516642757636	0.167371082668599
FBgn0004435	115613970393437	0.108146925075392	0.620744919377351	0.785256069597522
FBgn0004436	170577019578607	-0.352312947129253	0.10200723330817	0.244164622739463
FBgn0004449	357402300373698	0.452429477618025	0.00825938520181954	0.0368143497448307
FBgn0004456	16880464929048	0.397770383079762	0.0562318657251445	0.158665936914516
FBgn0004463	260201741850317	0.188748584526475	0.292247345139325	0.497606860272516
FBgn0004465	715730862609147	-0.752496185844128	1.41828e+06	2.77427e+08
FBgn0004507	282717298810666	-0.11314731547522	0.521316349165412	0.707636071191593
FBgn0004509	864536850233704	0.0313103283727691	0.846239969079707	0.923634293030404
FBgn0004510	144813007373366	-0.0667073454271239	0.71727142912289	0.850216748699712
FBgn0004511	358537160715238	-0.36673686481142	0.425019760366958	0.627982366841051
FBgn0004512	720763567299471	-0.293988119031176	0.342267807312208	0.549339278733897
FBgn0004513	148731809169655	-0.0659474092508832	0.893702002050242	0.950153248599137
FBgn0004514	301693062900032	-0.239300809436576	0.0967563115291309	0.23511784387853
FBgn0004516	899175837220778	-0.609168436051432	0.0046534117409015	0.0232605195126036
FBgn0004552	515065943876224	0.707613152853037	0.171364886754398	0.349859906314516
FBgn0004554	263888115469349	361572313326932	1.1447e-09	1.45666e-07
FBgn0004556	651085211249674	0.204765560893907	0.423835576569705	0.627180707425332
FBgn0004567	903661056177302	0.537041078651862	0.0764987348130922	0.199427138481677
FBgn0004569	660572984277069	0.163916499541003	0.408592164112207	0.613305351697502
FBgn0004573	403139593636199	0.193573772009205	0.240374596598601	0.437732006386507
FBgn0004574	488357501421005	-0.343502571082911	0.0469011244365562	0.138850815809135
FBgn0004575	605478672163721	0.200209717389798	0.417225405544038	0.621595454522995
FBgn0004580	467546003222635	-0.482343510163625	0.00479137544232437	0.0237823093108085
FBgn0004581	101420378097467	-0.409998856966242	0.422161860324205	0.62594549840644
FBgn0004583	726454577022704	0.344667413951197	0.291790968054805	0.497145215118494
FBgn0004584	119098722171724	0.00439081677540892	0.980637934950165	0.990647063310033
FBgn0004587	317443070974934	-101235771352658	4.51296e+08	6.35767e+09
FBgn0004595	642011428860142	0.620619056815613	0.0340804310500183	0.109808400545134
FBgn0004597	140740844997315	-0.288185012165899	0.0765397475420351	0.199489146193285
FBgn0004598	16834337077281	-0.0228765143260973	0.877006429026077	0.939649745385083
FBgn0004606	375848739100949	0.909479623729482	0.000140392956949623	0.001255405746314
FBgn0004607	213136379041365	0.273772080471746	0.0675177893876546	0.181911587042587
FBgn0004611	290997274588305	0.079261530687874	0.647205621261811	0.805182756146516
FBgn0004618	282874060271291	-0.765489045421021	0.00260683472363023	0.0144921488716457
FBgn0004619	864789331172551	-0.710361782528002	1.71295e+08	2.63426e+09
FBgn0004620	248800221910415	0.830840469330107	0.0045954262937591	0.0230567749054291
FBgn0004622	261284809996993	-0.223862891225484	0.307595577021716	0.514600299447866
FBgn0004623	243457911747242	-164041812258473	1.43706e-07	0.000149921
FBgn0004629	207161119167807	0.667698678586241	0.0085053178386618	0.0376640843486438
FBgn0004635	134596976092661	-0.284852820846389	0.32539927355664	0.532531627275726
FBgn0004636	876982490510209	0.0172059315829858	0.929479716483831	0.967233565499889
FBgn0004638	671326719399478	0.471621399730007	0.00134238554559395	0.00845781587533603
FBgn0004643	239646727199931	0.484970710084597	0.00764691993780102	0.0345903644061468
FBgn0004644	481518406126595	120104480143082	0.00804316169485674	0.0359752075807034
FBgn0004646	153374526801997	-0.0845619934093925	0.625586523824774	0.789052602754698
FBgn0004647	478226536396351	0.523380417466619	0.00359116771637579	0.018859737939062
FBgn0004648	618234195505052	-0.0100768665444335	0.961566873325569	0.98171185822727
FBgn0004649	845364700474123	-0.242099363882401	0.636322644181705	0.79781466215073
FBgn0004650	219151267486863	0.645342583638504	0.20488124523092	0.394552456389519
FBgn0004652	114121816008652	0.366737126039441	0.041024568910614	0.125446133611014
FBgn0004654	492287740603871	0.668665638357879	0.00214683409291356	0.0124053586806083
FBgn0004655	628668785741431	0.333682877503302	0.0285404917361109	0.0957297744823166
FBgn0004656	228183216700977	0.463124126893418	0.0231552894152443	0.0817245508773327
FBgn0004657	654769298523733	0.569746072094378	0.00021921444317216	0.00185834791503193
FBgn0004666	579735263624707	-0.0994954069781582	0.626979139172101	0.790292634332528
FBgn0004687	852568577182385	0.147723861942068	0.361414624158353	0.567285382541184
FBgn0004698	105621196982483	0.0275141894345673	0.838549862414739	0.919981753364536
FBgn0004777	112923576968874	-114914186424908	0.0259812703153717	0.0891710463106118
FBgn0004784	193253229104473	-189085122175543	6.46053e-07	6.92712e-05
FBgn0004795	121977865210154	0.737253475566296	0.000863531621550712	0.00583412845831811
FBgn0004797	198880159851353	0.406051350647359	0.151421500475551	0.321754311466072
FBgn0004811	205835085358715	-0.126815756477548	0.48749589404095	0.679162951515183
FBgn0004828	114698460652152	0.0447136835151071	0.805677082906768	0.901499382046208
FBgn0004832	143541798880981	-0.058613026417801	0.733333749129008	0.861607631383311
FBgn0004837	931576933059227	0.106660990687903	0.532545950502956	0.717412995209892
FBgn0004838	516290140340544	0.543719495129364	0.0108257780709874	0.0455532376678904
FBgn0004839	100663733406515	-0.036043091251412	0.86263987127151	0.931757271646682
FBgn0004841	150171831518712	-0.286760635523427	0.0820046523772643	0.209627786871682
FBgn0004842	29494555298907	-0.650000154374416	0.00955619072023432	0.0413221391113941
FBgn0004852	124608195911225	-0.341902772627626	0.0102503355192498	0.0437357720386562
FBgn0004854	843827745088568	0.124830494777947	0.746944648803077	0.868207380172821
FBgn0004855	138467185698585	0.102940542635027	0.533270920535746	0.717862111228748
FBgn0004856	473468746551305	0.0754058607086965	0.624181862175967	0.787881618050762
FBgn0004858	284019366025275	0.124867001040855	0.403921074173189	0.60879943237349
FBgn0004859	18413597490784	0.662513098359654	0.000927698409677027	0.00619893109293709
FBgn0004860	316526334552229	0.275643807209967	0.0843830091556153	0.213959983801626
FBgn0004861	397983167572048	0.347232345646956	0.0377048194482266	0.118331647259105
FBgn0004862	769087840797172	0.272348672220671	0.518313085219078	0.704604164580806
FBgn0004863	333877667315893	-0.0935840027765351	0.737123172233253	0.863219185617945
FBgn0004864	383086667778794	0.487422636714789	0.00334589323837227	0.017781295869826
FBgn0004865	655700682239376	0.0932214145953833	0.505019117627587	0.693867718789183
FBgn0004867	105238876978715	-0.419127718923445	0.0172758212661373	0.0654195110894634
FBgn0004868	319528064225648	0.015400009554042	0.910783990317672	0.958458615765053
FBgn0004870	154607800474467	0.33931322827263	0.0598534034956177	0.16609211897418
FBgn0004872	522628106712028	0.237881822232904	0.571868832822312	0.748480497530759
FBgn0004875	232524156658728	0.300304176521353	0.0320930347829817	0.104686575432937
FBgn0004876	471022248045056	0.321093214592855	0.0936737712760567	0.230208461667389
FBgn0004878	687946823884983	0.272679999181701	0.530687681139673	0.715665031382354
FBgn0004880	255921328059688	0.758570467816517	0.0014723266158353	0.00907856347783425
FBgn0004882	474547961817671	0.218939857256234	0.273590875531203	0.477927641974858
FBgn0004885	26430201262968	0.518398729119976	0.00105337156814491	0.00690027421947753
FBgn0004888	240415250232372	-0.635870925806802	2.96243e+09	0.00032363154218504
FBgn0004889	872570905610251	0.420301945678267	0.00414836763641523	0.0211901619892759
FBgn0004892	105001787522264	152539278850419	0.00166871575261318	0.0100541012214417
FBgn0004893	511271565631317	0.91312718479884	0.00743333887573592	0.0337693464813738
FBgn0004896	27551022210598	-0.387282781364635	0.0122218345340574	0.0499396061765648
FBgn0004897	546868210122796	-0.0294900046984656	0.943021107643933	0.973191732155489
FBgn0004898	591209527342038	0.0140061788772307	0.972066191155199	0.98629136498634
FBgn0004901	630188136731188	0.196989790226847	0.346292217507267	0.553805905613152
FBgn0004903	652652548819852	-0.593379131550466	0.000943869282079748	0.00628582813853899
FBgn0004907	149012658467141	-0.163879653513834	0.367552260103001	0.573757080152066
FBgn0004908	170307504919584	-0.483072943927463	0.00949859069054144	0.0411345101707068
FBgn0004910	809500255403086	-0.200592517570238	0.274018746151917	0.478386413453821
FBgn0004911	208713444294523	106023532757944	0.0355801524174595	0.113467919300548
FBgn0004913	311341581643123	0.177720440412705	0.2763163668343	0.480730698308473
FBgn0004914	408680989753867	0.905248384371703	1.02016e+09	0.000129533080298931
FBgn0004915	405042350612985	-0.34938605374113	0.0240344764432793	0.0840335861150888
FBgn0004919	594759270266522	-0.313359559441678	0.0655603007942604	0.178040934036464
FBgn0004921	191730528891991	0.10416803816367	0.613729412456057	0.779873433143985
FBgn0004924	109373431283908	0.270507209432464	0.0816726079715797	0.209102100444593
FBgn0004926	703704269943929	0.238305297331158	0.164697264807738	0.340874767913066
FBgn0004956	716560347988246	-0.486088721896287	0.332233006039695	0.538982657598721
FBgn0004957	641761244802785	-0.133998416288536	0.53028952231977	0.715383175039719
FBgn0004959	650944269662515	144275067759922	0.000810946842210415	0.00554893422991381
FBgn0005198	684432924113806	-0.239981242828638	0.172146363737792	0.351083989447628
FBgn0005278	194874966398212	-0.194587924816569	0.138411924532062	0.302188930256652
FBgn0005322	487816211993466	0.15979966745849	0.266592357269617	0.469976768740023
FBgn0005355	171783162991352	-0.21067784426517	0.285688338549199	0.490829163255611
FBgn0005386	588986037219041	0.554490665795104	5.24741e+09	0.000533963495307413
FBgn0005390	800456424402594	0.224672832688143	0.545264875530266	0.728025741801047
FBgn0005391	508561851701069	100196115181837	2.52991e+07	4.71003e+08
FBgn0005411	742662499982407	-0.284335477169088	0.0477594137133622	0.140583124250314
FBgn0005427	134264726687956	-0.0773867035819053	0.716061348029023	0.849154163868518
FBgn0005533	778880869635144	-0.392099528996611	0.00857201401089288	0.0378725380565202
FBgn0005536	134543654788696	-0.0219275095623616	0.876415893551046	0.939286282122583
FBgn0005558	574005126111386	-0.580696673914727	0.000238596630330606	0.00199845892353005
FBgn0005561	456752278098266	0.438762013248496	0.0395309429447012	0.122332527872699
FBgn0005564	152262826320191	-0.400755704619293	0.0110037854197861	0.0460512595450389
FBgn0005585	3636305878773	0.191587587768647	0.223558791372177	0.417819690782733
FBgn0005586	506470307581597	0.0510257066880779	0.803033172831596	0.900287307481155
FBgn0005590	77489828903731	0.0930723763070808	0.853208519602671	0.927539866409964
FBgn0005592	757796765257909	0.320283840340876	0.329673065804212	0.536407770410675
FBgn0005593	848532637770053	0.0633174021140382	0.717441163005903	0.850268004053664
FBgn0005596	123849246156287	-0.146394383591274	0.363842196213885	0.569825890202433
FBgn0005612	139309280729201	0.976584007819846	2.55291e+06	5.91253e+07
FBgn0005613	514003838839747	130925159620591	0.00271509227972804	0.0149668487371462
FBgn0005614	394240486469505	-104373980925008	2.87478e+06	6.57904e+07
FBgn0005616	441650000269061	0.111781990887709	0.464746401196759	0.661882096403698
FBgn0005617	334575314097426	0.462761766248873	0.00327114138930553	0.017448096401731
FBgn0005619	774475524963988	-0.319350726171655	0.0775206559312941	0.201230485470609
FBgn0005624	110812718183054	0.0965905397418597	0.587212155748572	0.760513207273751
FBgn0005626	129650788894951	160684555283886	0.285874	18.494
FBgn0005631	100170892676768	-0.0559233157975576	0.706177129500094	0.84388337998727
FBgn0005632	220873170874008	0.202299670904552	0.11663662716627	0.267508841866788
FBgn0005633	17071789000798	-253705161144797	1.4112e+06	3.44761e+07
FBgn0005636	558225360502385	-0.112340993493991	0.54858548705465	0.730270139107121
FBgn0005638	17461309875395	0.360622469375034	0.480296917537754	0.673155806055923
FBgn0005640	116400900966812	-0.213654785788604	0.278877748555532	0.483878383019637
FBgn0005642	317410854127555	0.28118036399649	0.109188584752251	0.254509623879038
FBgn0005648	317673688497034	0.708766569832085	5.32872e+08	0.00054081133662102
FBgn0005649	11386967649165	0.0814106575128454	0.585399706269586	0.759373652806297
FBgn0005655	138425861345355	-0.157145969551515	0.690435494672771	0.833271811184022
FBgn0005658	542496553026459	-0.109412057906619	0.468991178179421	0.664904231171508
FBgn0005659	45324903120714	0.723873075684623	0.0174739529648654	0.0659610208997857
FBgn0005660	584042193510236	0.374373898850975	0.35076614389703	0.557413468687747
FBgn0005664	460932292120794	-0.876888348358133	0.053130682619375	0.152403592948319
FBgn0005666	33923367041697	151361006872215	166.524	7903.07
FBgn0005670	283919883179137	193310670611892	4.53553e+07	7.95779e+08
FBgn0005671	654621912961101	-0.263911534725932	0.0796612491902066	0.205451506820177
FBgn0005672	204128443857099	-0.202940789550267	0.214154906152137	0.406764848895589
FBgn0005674	506583779905765	0.530854009149092	0.006537179431913	0.0306728273182952
FBgn0005677	573889677004923	-0.092967354423665	0.619695182359332	0.784437899732663
FBgn0005683	184586751689367	0.697864198319363	0.0124867919274853	0.0506824572451033
FBgn0005694	595076968960241	0.461694299258007	0.00461929208275759	0.0231264169123791
FBgn0005695	349326393235732	0.11242677765722	0.452304760945008	0.651551581081479
FBgn0005696	201919179586766	0.0382410418418949	0.887532443866883	0.94663988320485
FBgn0005771	780404428025453	0.215507125145082	0.125888889958199	0.282353930992823
FBgn0005775	219214070199256	0.463643349753902	0.0202758026109014	0.073974100262835
FBgn0005777	359796782630924	-0.164152287453373	0.316134143912326	0.522826818980967
FBgn0008635	109122771845831	0.21227685389396	0.243019238312926	0.440953114958271
FBgn0008636	189776558517709	-0.281193707581248	0.0930349490790632	0.228978684449639
FBgn0008646	130501037571003	0.096055313263905	0.765785769105953	0.879829269396462
FBgn0008651	9002936935664	0.489458092471719	0.178322049245239	0.358918010194068
FBgn0010014	187559791738054	-0.246215109170588	0.175261919119684	0.355061760567869
FBgn0010015	973067036253982	0.738230544587897	0.077201748600187	0.200798436320495
FBgn0010019	170005439387495	-244886421478688	1340.82	55255
FBgn0010038	605610858178747	163950624486829	45316.1	1.19808e+07
FBgn0010039	285301640994281	-0.603094672975287	0.0034399188655417	0.0182307828205826
FBgn0010040	122140255181273	0.278196922033518	0.590800906875203	0.7626539490349
FBgn0010041	276999318427624	143519358242921	0.00178590070467516	0.0106218439446011
FBgn0010042	761655656849387	0.304333666652435	0.529831416062166	0.715003822165235
FBgn0010044	38366519350569	-0.153770919907351	0.746378929362358	0.86803936949042
FBgn0010051	118581268001929	-0.166651707212376	0.206843254581215	0.397287259587074
FBgn0010052	324550268436623	191274454278518	8.77449e+06	1.79204e+08
FBgn0010053	594563120987121	0.234333181396534	0.439870108539087	0.641604214243938
FBgn0010078	948993526766927	-0.23230327548783	0.0869804742709791	0.218488913678511
FBgn0010097	936065253927106	-0.335348652856562	0.474697167463729	0.669303932695725
FBgn0010100	559196200347856	-0.0449966332677343	0.797351767199162	0.898358967130404
FBgn0010105	349627006891302	-0.131010882462644	0.480717549909247	0.673396751532102
FBgn0010109	689166419211291	-0.880164335230654	0.0233359346275897	0.0820869146377546
FBgn0010113	695867994507641	0.998467721464692	0.000293103670265364	0.00237684909080736
FBgn0010114	114711084984185	0.177251736838625	0.322361722920706	0.529271055071852
FBgn0010173	502836696692387	0.362281805413842	0.0131178462477442	0.0525803598300027
FBgn0010194	384011540848826	0.0158826142949166	0.918905867520517	0.96210939836235
FBgn0010197	345701674226373	-103892562789817	0.000336198654494244	0.00266529908959898
FBgn0010198	580521703311829	-0.205106890811705	0.132258884407072	0.292623358394469
FBgn0010213	121014705568649	-0.558362781286777	0.000324097429996563	0.00258763349615806
FBgn0010215	212044394126291	-0.258201554635394	0.169882759275072	0.347938159251032
FBgn0010217	133428546173257	-0.4864821395543	0.000484317336277412	0.00359282175150059
FBgn0010220	221974911764794	-0.159869451508956	0.314434485054537	0.520908631892923
FBgn0010222	739158025647454	0.612350013215038	0.0673608795927338	0.181573320689911
FBgn0010223	105676919866435	0.151433778846967	0.766100043810829	0.87992843754507
FBgn0010225	428630954501437	0.897496501862286	8.0593e+09	0.000770658285326486
FBgn0010226	694730260188162	0.0843965799759425	0.650881083779906	0.807392744033056
FBgn0010228	277222617160709	-0.36795603456304	0.103799842552901	0.246767024586859
FBgn0010235	144421089903963	-0.227976450531186	0.0871616844226884	0.218739943861718
FBgn0010238	6271931513907	0.662105399447909	1.55408e+09	0.000186791580391052
FBgn0010240	115017531513185	-0.468838460305021	0.00422164062316714	0.021469740191601
FBgn0010241	966780311299518	316185779982995	85.3557	4278.87
FBgn0010246	116768187936549	133340648070682	0.000135867121854301	0.00122059059043663
FBgn0010247	427867619939085	-0.136727610298511	0.578749222944564	0.754119886855819
FBgn0010258	307026491016671	-0.480792753402489	0.329469014932962	0.536287869647517
FBgn0010263	374014400029865	0.949310786568546	19715.2	671477
FBgn0010265	559163969271233	0.0925133527330848	0.466179554222793	0.662905362469079
FBgn0010269	444174885402328	-0.204188495609561	0.140499127730745	0.305593519744933
FBgn0010278	271604608700125	0.480316283534372	0.0175613032955465	0.0661548120242123
FBgn0010280	139373665196019	0.0825295412802062	0.550110495485913	0.731172535011374
FBgn0010282	277738115550305	0.0168489031039742	0.906537527037109	0.956772198604605
FBgn0010287	498393003871929	-0.0986360177854299	0.626583298202521	0.789965660662514
FBgn0010288	442855564386451	0.163433280965597	0.259875878640234	0.461134335680955
FBgn0010292	20950776892526	-0.0767409060829983	0.708344445108272	0.845146661623629
FBgn0010300	894617171957924	0.807971216768085	0.000472301383311923	0.0035217321434334
FBgn0010303	701898170543043	-0.132323962049571	0.352957413951876	0.558977961373459
FBgn0010309	32560474999209	-0.416148232411007	0.0138286603127648	0.0548189040220106
FBgn0010313	92004302407388	0.326847718886415	0.0884128652122416	0.220936767189849
FBgn0010314	183633089828844	-0.383990804821075	0.237152502907057	0.434829255456359
FBgn0010315	630837063694646	0.0511178167586866	0.79319956526076	0.896316507285296
FBgn0010316	606125057201918	0.304663085425305	0.24993437972488	0.448879718800649
FBgn0010317	776375293596974	0.267935967004595	0.264001203790774	0.466452221450153
FBgn0010323	242689908238305	-0.0484752362277549	0.849558034121016	0.925955301055477
FBgn0010328	947771121605192	0.384463433233951	0.0050968845712299	0.0250623878279585
FBgn0010329	939766686856632	0.379147613151334	0.00668906799909974	0.0311833363243056
FBgn0010333	633407480692154	0.0953420191694797	0.515926006801853	0.70312147331593
FBgn0010339	257439414025716	-0.0995595826014194	0.53417041815031	0.718347862290163
FBgn0010340	149482634718792	-0.334105870394398	0.0890569101942202	0.221971377539619
FBgn0010341	103140911773837	0.114471240572995	0.410754407605623	0.615573448954719
FBgn0010342	241488069390962	-0.00240776524485987	0.987240894783941	0.993590262610641
FBgn0010348	277898018264808	0.1357381532923	0.34571961954553	0.553189608171513
FBgn0010350	376967465832538	-0.119135663230658	0.402919242353676	0.607764077954353
FBgn0010352	434227738806909	-0.157703833141528	0.254292657368291	0.453967898347178
FBgn0010355	738561425400167	0.133964589381485	0.387410859236681	0.592552866194791
FBgn0010356	220673477757964	-0.189532568379555	0.258525328813596	0.459230450630687
FBgn0010357	226439944342413	-120857663455342	0.0124922620411924	0.0506868936359524
FBgn0010358	157485343021558	-0.1478298912514	0.507709999909985	0.695905901702865
FBgn0010379	570491167448347	0.639584645554077	8.52622e+09	0.000808629360131681
FBgn0010380	199902000088739	0.0771748636773127	0.659972150613046	0.813722051117875
FBgn0010382	201197550096048	0.386997654404528	0.188451633141352	0.373548427212745
FBgn0010383	135212005572955	-0.255957535997062	0.224724614321032	0.419524590333315
FBgn0010385	289472781094748	454868111495545	3.81371e-53	2.20814e-50
FBgn0010387	105532588415675	-0.344939783587184	0.144689769611769	0.31154844405063
FBgn0010388	137762572662448	315895201609876	32424.8	1.08207e+06
FBgn0010389	676535329187941	0.390662096824504	0.0132824087781939	0.0530929560412445
FBgn0010391	677379033717939	0.184388842882713	0.288428057915986	0.494222965179937
FBgn0010395	302269631256494	107818377788493	0.0354957040266382	0.113234229374234
FBgn0010397	189300719687001	0.700717408561962	0.00486733170587759	0.0240973497879703
FBgn0010398	635470430239614	-0.300364658701926	0.199953730380326	0.388569568253667
FBgn0010399	103231456019158	-0.530522285552362	0.000408812779795436	0.00313305889479229
FBgn0010401	75680987281003	459100383133887	3.5192e-15	6.36756e-13
FBgn0010403	956901192390834	417439281642347	9.05426e-13	1.34421e-10
FBgn0010406	515630397734227	0.396005359245715	0.0179905931267228	0.067421057737039
FBgn0010407	210359024784818	-0.501261732122031	0.00287354159445116	0.015651745843718
FBgn0010408	827169251057674	-0.611097478846907	0.00398930528465055	0.0204951886407513
FBgn0010409	64070151018291	0.107155239952287	0.53694906506803	0.720411328176085
FBgn0010411	936043620076167	-0.353256522760446	0.0491482866477668	0.143794128191293
FBgn0010412	450977212924207	0.0509516835972973	0.741464118197923	0.865191591874534
FBgn0010414	311501850918848	0.261109677863617	0.18465715079018	0.367853054558796
FBgn0010415	311843127811976	0.243216717555898	0.150721646462431	0.320778655768233
FBgn0010416	27019425395665	0.292786457398016	0.0935825366686741	0.230130765475312
FBgn0010417	258435879621459	-0.0249214018518349	0.897233142492916	0.952168838907369
FBgn0010421	142573102805642	0.12562744423796	0.483048161255163	0.675241152502993
FBgn0010422	426981622283059	0.0708213221992317	0.665309530191606	0.817430701285814
FBgn0010423	499996497847953	-107409316073309	0.0357313618330251	0.113797901547423
FBgn0010424	10661397352271	0.500682829706557	0.0315512094531594	0.103443659532159
FBgn0010425	255061112101679	-133784671394273	0.00629192666126157	0.0297725481271328
FBgn0010431	230235617114208	-0.50875221782318	0.325230978504197	0.532399577038417
FBgn0010433	73231857609886	-0.121943091508576	0.7462501758398	0.86803936949042
FBgn0010434	258643565856843	0.0173424801771437	0.907613349856922	0.957318592640499
FBgn0010435	815705293816315	0.877595005842782	0.0111922308227451	0.0466041110850013
FBgn0010438	131886058147312	0.0465881951335692	0.832045601991569	0.915805975073854
FBgn0010441	890448824728042	0.279381114946972	0.122441093710466	0.276711136839813
FBgn0010452	380803573989296	0.0752265250629632	0.654767914335753	0.80971752876477
FBgn0010453	15552380877014	0.169477465694508	0.319539894783816	0.525830891231574
FBgn0010470	724877782046341	0.762601321597059	7.98046e+07	1.33933e+09
FBgn0010473	482867398971998	-0.210928220558978	0.374126468044282	0.579893521610599
FBgn0010482	981874061817772	0.982597535635268	1.22079e+08	0.000151417591501131
FBgn0010488	371217599689286	0.479275262164181	0.00141401544331139	0.00880338646964835
FBgn0010497	160233966925333	160387986795006	1.23008e+08	1.9729e+09
FBgn0010501	104102429860702	-0.468246686186368	0.00852362370176257	0.0377018955181095
FBgn0010504	617508496399733	0.50284544092047	0.0898502351010902	0.22346772389833
FBgn0010516	934794854358819	0.0111968290738001	0.953247686752257	0.97796823145693
FBgn0010520	924901556358318	-0.31562890821425	0.193801138016519	0.380375792920558
FBgn0010531	139861195564212	-0.230933670994811	0.170290358654825	0.348157195131157
FBgn0010548	101877934671948	-0.187362448591094	0.332754814992785	0.53960161447886
FBgn0010549	395066994202347	-0.971633766347762	0.0313528971326642	0.102822585328873
FBgn0010551	112922064941968	-0.402554132790461	0.00392711494042682	0.0202330819996599
FBgn0010575	158071326419136	0.520887983614161	0.000142861829690884	0.00127256922140034
FBgn0010583	116878460126684	-0.0745075050048934	0.614788216045898	0.780704851607797
FBgn0010590	468410567034038	0.10200870935533	0.524256999526836	0.709673253646088
FBgn0010591	591059661186652	0.174446245852349	0.267334591783868	0.470690979604255
FBgn0010602	657483306832708	-0.181382522881274	0.252968771678969	0.452434078361664
FBgn0010607	141449516004243	0.0139832368957146	0.945217313458892	0.973801768867589
FBgn0010611	559857732384236	0.243967098598635	0.273000567914278	0.47711237193591
FBgn0010612	304306966754935	-107923043850056	11.161	624.368
FBgn0010620	161263328871802	0.900583897710163	0.00653091377826534	0.0306622073646891
FBgn0010621	704238319091618	0.513200229186211	0.0755028697775406	0.197810685978262
FBgn0010622	252987519737517	-0.191659184220438	0.185486916774104	0.369188466181528
FBgn0010638	667136552797814	0.034340322614997	0.849238602149802	0.925831577188355
FBgn0010651	537747545780038	-0.136903184674744	0.578292318374555	0.753784899457153
FBgn0010660	333833229530073	0.140594187511866	0.421879802593475	0.625767659028108
FBgn0010741	405444585924073	-0.272299072287325	0.133077795862073	0.293308122589037
FBgn0010747	504756777141673	0.236412559258574	0.090101106555763	0.223947373667254
FBgn0010750	417725672708108	-0.3992442173381	0.00661277673948216	0.0309397796538195
FBgn0010762	777867759925194	0.190615233245722	0.160022116108492	0.3343056295393
FBgn0010768	168318337497886	-0.270738151371423	0.115799617744961	0.26595786860108
FBgn0010770	100622455078501	0.0960970349765768	0.602236529596594	0.771040197248801
FBgn0010772	165097288498723	-0.889652243025178	0.000249539409186307	0.00207441949632264
FBgn0010774	884401664245469	-0.14129278748663	0.534026831681394	0.718282641689015
FBgn0010786	103816813105392	-0.137996224561598	0.372587926320395	0.578903553842771
FBgn0010803	276950894908263	-0.170714019715789	0.256283468295399	0.456672698733819
FBgn0010808	817996279907151	-0.454130640750907	0.0010701907834043	0.00698974014203147
FBgn0010812	280390239219046	0.351804564908871	0.0341893321744241	0.110106888538012
FBgn0010825	128137848348662	0.0383071752114463	0.769100963135766	0.881869397483246
FBgn0010830	304221118162641	0.122870528429799	0.411622118855393	0.616634429022698
FBgn0010877	860459762740063	0.501872491955439	0.000235478633019087	0.00197740577981221
FBgn0010894	180284252552459	0.222526872092497	0.236048718082217	0.433811413553381
FBgn0010905	213627383646829	0.497331603757485	0.00229280800721364	0.0130791707997704
FBgn0010909	17030784237982	-0.0156501573112892	0.941062919609527	0.972658325902449
FBgn0010926	145151225547307	0.283173578026691	0.121468262708435	0.275372451480752
FBgn0011016	938176210094645	0.221265876438266	0.163592009093632	0.339655059555816
FBgn0011020	521260532856046	0.557231722608866	0.00565924321955542	0.0272717588358101
FBgn0011202	362278976663145	0.523802523546215	0.0128019376293193	0.0516178404413363
FBgn0011204	505038316160626	0.22741106042463	0.190703013279828	0.376657153979261
FBgn0011205	594664606620596	0.281706829895382	0.0632471787513529	0.172949919950061
FBgn0011206	243169872831778	0.0141510086764912	0.961644087199235	0.98171185822727
FBgn0011207	300252289046415	-0.0321506833305945	0.840490331798226	0.920848041979622
FBgn0011211	100840846328558	-0.389712766970679	0.0207871089556315	0.0754591604094712
FBgn0011217	24437249017083	-0.10912504330742	0.523010353058184	0.708730543033234
FBgn0011224	302411367246044	-0.072334135434602	0.762381111478171	0.877532257889297
FBgn0011225	214688102616372	-0.406836828822191	0.00320708489176933	0.0171855821595043
FBgn0011227	104328451371146	-0.585830888516223	0.0152495977302327	0.0590998466251992
FBgn0011230	258597971112485	0.70586796308003	7.20852e+08	9.60583e+09
FBgn0011232	389057476360754	0.29546568750498	0.0884656731556173	0.220965846180376
FBgn0011236	870983204603615	0.372245940317949	0.141984057562111	0.30795208838522
FBgn0011241	333562481586823	-0.514443397731855	0.00253330825472094	0.0141649973875753
FBgn0011259	16682059114176	0.315418562670796	0.130846319669475	0.290658043693175
FBgn0011260	541309430531916	-0.258596513998755	0.108474964501314	0.253502737238929
FBgn0011272	64746416708149	0.0143649330823676	0.919256813397498	0.962302829428948
FBgn0011274	536334170108859	0.439601992806485	0.0188614192150565	0.0700174816192645
FBgn0011276	435204829590714	-0.448907051964759	0.0320599153703284	0.104608007886279
FBgn0011277	142520709105157	-0.570307747993036	0.0780047166916723	0.202260326755389
FBgn0011279	308036048051038	223316724603156	3.63002e+06	8.02206e+07
FBgn0011280	137626185451308	27632811994087	1.40054e-05	0.00134036
FBgn0011281	11205781069726	274726629896325	0.0634155	4.4238
FBgn0011282	130871570974709	385968470506983	0.133624	8.94434
FBgn0011283	466253379109481	0.494719181688968	0.297639329010615	0.50316975471689
FBgn0011284	862227000487171	-0.16136474732626	0.405201664378824	0.609618718137817
FBgn0011286	102869898091459	-0.675133816481212	3.39061e+09	0.000363440294463326
FBgn0011288	460578285192956	0.333905913658583	0.102935338396636	0.245619455724923
FBgn0011289	558259465083875	-0.196591798600369	0.144778837138385	0.311624337186339
FBgn0011290	649248713060986	-0.298692728393346	0.0533428177483415	0.152803101388895
FBgn0011291	104436025858753	-0.49832522073832	0.0042973646195982	0.0217688024037389
FBgn0011293	124027099083798	490291282842622	1.02132e-32	3.69589e-30
FBgn0011294	131541886104228	419465411702569	2.67197e-06	0.000273817
FBgn0011296	149109202556018	0.392461927668536	0.100558524123677	0.241741272441805
FBgn0011297	140307991867714	0.0923401571960137	0.693641925378545	0.835519302140416
FBgn0011300	917531511871011	0.0352305899176711	0.827179801175612	0.913598729090594
FBgn0011305	107158839734173	-0.446941424585891	0.0281596774383262	0.0948208969862802
FBgn0011327	152083070573334	-0.284494450858273	0.0886939524085533	0.221352579502381
FBgn0011335	228648390582389	-0.0635283405116412	0.696312541052787	0.837223468527803
FBgn0011336	7912972472336	0.574097372244273	0.00025585436053436	0.0021177937776897
FBgn0011361	137099959642835	-0.946424317953505	116.681	570.115
FBgn0011455	171592020735766	-0.613697016808055	5.84333e+08	7.97005e+09
FBgn0011474	215291574168868	0.185138420409036	0.239749089247709	0.437005265778131
FBgn0011476	143628877845359	-0.539945092727031	0.00765389615465014	0.0345948936264046
FBgn0011481	123074021388522	0.254351409604261	0.183638676312108	0.366391432063096
FBgn0011509	236953775335134	0.275394066744691	0.0976258614195475	0.23671665062417
FBgn0011554	993697512494495	-0.471750572052149	0.252650047607016	0.452286964777215
FBgn0011559	777663367735063	-0.214643459923668	0.668180859726667	0.818842193338345
FBgn0011566	152282849488562	-0.259455772741389	0.16122182689264	0.33626598620619
FBgn0011569	240197883332004	-0.0276703562356901	0.956630640235653	0.979381382188035
FBgn0011570	331761851640506	0.248671539552665	0.111816630518766	0.258812029064024
FBgn0011571	767360523304362	-0.0731014678421576	0.793472494911623	0.896517854529866
FBgn0011573	447115911468872	0.261307182719071	0.14471908333867	0.311553631727421
FBgn0011576	15622730032823	-0.415681313538855	0.081959028956144	0.209557420029178
FBgn0011581	849766112239813	0.46771248689783	0.0024339772838271	0.0137422998277512
FBgn0011582	116215369324457	0.196476092460972	0.438957686315953	0.640829839496283
FBgn0011584	169477684600912	0.303474215555156	0.0249164467122217	0.0864646247909883
FBgn0011586	71305252821825	0.232086249950973	0.185628042525117	0.369379813355927
FBgn0011589	786141614521352	-0.564875532701323	0.00223134500743501	0.0128105975141782
FBgn0011591	940295035395427	-0.0436967342273698	0.789109415571656	0.893418755604202
FBgn0011592	44536674358498	0.253953234192488	0.129367082237998	0.288501617190923
FBgn0011603	116128629409028	-0.655491955144734	0.000238729302468765	0.00199845892353005
FBgn0011604	665122353667533	0.424193875089189	0.00453971059180859	0.0227969855390909
FBgn0011606	168775643382017	0.519302785862072	0.0996914358617324	0.240405420091391
FBgn0011638	812939036973865	-0.179892050165521	0.349083908802714	0.555731600760988
FBgn0011640	105131752895876	-0.190384126462844	0.275410790777114	0.479826567083265
FBgn0011642	172360605887027	-0.432558871379445	0.0990244624210155	0.239245415154467
FBgn0011648	362203543607661	0.277350172023384	0.0706730547127199	0.188526600684934
FBgn0011655	567972683971561	0.203492022200599	0.153078104328277	0.324007393186155
FBgn0011656	121696034468238	0.0949156884299241	0.565855553709738	0.743684861191552
FBgn0011659	368446834795283	-0.507421219974355	0.0252408312085914	0.0872243585184986
FBgn0011660	172848139616771	0.0425883272286032	0.824156674677587	0.912609241753705
FBgn0011661	237722353575553	0.567942428054636	7.46176e+08	0.000721154999414661
FBgn0011666	973070746415642	0.214720702449434	0.341115651130078	0.548018762498099
FBgn0011669	111098077584667	-0.43369099154232	0.214619595439395	0.40722512128268
FBgn0011672	630187475295296	0.370644909152286	0.0270902746045327	0.092157867191683
FBgn0011674	359798236362131	136999076915461	5.55663e+08	7.6239e+09
FBgn0011676	794831735326794	-0.417603879207258	0.0163820336588881	0.0626085642805029
FBgn0011692	326508270528584	0.553647013858677	0.263724388464224	0.466248613498582
FBgn0011693	384066095509338	-134941026627607	38.1825	200.979
FBgn0011695	66095669223918	0.486035092123892	0.0963904711594805	0.234635736078017
FBgn0011701	125770322884898	-0.295685144430557	0.150486660500835	0.320514167482006
FBgn0011703	281149606932792	0.502896848285219	0.0434660183976863	0.130889811663493
FBgn0011704	245236031837334	114075505433761	0.00131943148509592	0.00836292693842076
FBgn0011705	210535120404287	108197733494921	3.74555e+06	8.23025e+07
FBgn0011706	370532349602702	-0.263830903860149	0.264121521247725	0.466452221450153
FBgn0011708	612120113285759	0.360790360484713	0.00791861809000741	0.0355004248866766
FBgn0011710	301296569812871	0.107433337887082	0.480220074085258	0.673155806055923
FBgn0011715	34126234046541	-0.262089509144848	0.0863666819833058	0.217371479540683
FBgn0011722	563859965424494	154817004054908	151.764	7292.24
FBgn0011725	75562865613156	0.0980612009831721	0.493808070422638	0.684315277305693
FBgn0011726	150694279268906	0.00587189985964536	0.972198386558131	0.98629136498634
FBgn0011737	977687836931052	0.183050951221833	0.262283994371169	0.464269130971894
FBgn0011739	603739154213864	-0.000160069025400154	0.999113556104808	0.999458792302495
FBgn0011740	564512401331813	0.217027855269444	0.169224352622584	0.347080765740264
FBgn0011741	177914195003884	-0.141285967599368	0.383870658745385	0.589140802568038
FBgn0011742	66455457737284	0.10247642537743	0.48323576497209	0.675340352205745
FBgn0011745	975653019405695	-0.481614637020654	0.00153885701343224	0.0094111772691415
FBgn0011746	931584371925285	0.29131319523226	0.0884599348846273	0.220965846180376
FBgn0011747	364935552634839	-0.367640137383808	0.04872314521865	0.142947560585753
FBgn0011754	120351390777201	-0.3032858970665	0.0386115233380341	0.120550401794132
FBgn0011758	142432081797051	0.39577231573461	0.189962567888018	0.375651925555654
FBgn0011760	580405648163001	0.141615027374503	0.498201363719964	0.688092013501107
FBgn0011761	167367600594263	-0.228860725851536	0.641986473247245	0.801877182634354
FBgn0011762	184688853543493	-0.0916314201498545	0.796403094871219	0.897972452389787
FBgn0011763	671893302581008	0.19986260257004	0.160977914115563	0.335999323262115
FBgn0011766	728519473441701	0.255955962589327	0.189058816619759	0.37430348716991
FBgn0011768	58487527468519	-0.179883555122471	0.430174185122033	0.633606851146418
FBgn0011769	109515953818385	-0.000891899405165485	0.996250911999264	0.998307597261078
FBgn0011770	241777816670913	-0.0686795652747308	0.763795333252525	0.878588453269518
FBgn0011771	4972076802772	0.257240313490899	0.100938834949573	0.242403921343023
FBgn0011774	120838101220241	0.729951627111547	2.31721e+07	0.000261269523885072
FBgn0011785	794880204392192	-0.131217920360094	0.541038447673132	0.723801435311329
FBgn0011787	334968668898882	-0.610157296673602	0.000507443132150033	0.00373803528644872
FBgn0011802	992236499073568	0.385341215775599	0.0771817903043114	0.200798436320495
FBgn0011817	111438662911569	0.541993858032845	0.0148186326092665	0.0577971591833298
FBgn0011818	387713105271994	-0.112606167296688	0.417112735311256	0.621595454522995
FBgn0011824	686839578339875	0.27440596457844	0.23998534543635	0.437298237632247
FBgn0011826	11370569856818	0.318169206356291	0.0622412797290889	0.17087577507417
FBgn0011828	207045162634408	-0.312219857887878	0.0859190969515197	0.216513361428313
FBgn0011829	563302367198665	-0.360984811098933	0.0790477266018563	0.204264913054581
FBgn0011836	170131048876043	0.308004093027198	0.100172682082883	0.241083405418546
FBgn0011837	194822423509437	0.954157000595648	1.51947e+09	0.000183286532392882
FBgn0012034	56213531727356	-0.0428168003165551	0.780285735601359	0.888701609347295
FBgn0012036	345574725147001	0.226936781914872	0.393137788247892	0.597737193228537
FBgn0012037	350065832452677	0.0625938952015415	0.862470928554876	0.931661693345659
FBgn0012042	838942638246982	207334026549783	6.14524e+09	0.000610831201235492
FBgn0012051	757319976641834	-0.444656377487789	0.0123425315839977	0.0502231260845513
FBgn0012058	467771008194389	0.330855262935339	0.020233976260257	0.0738913418775704
FBgn0012344	287466670569269	0.55590022601744	5.73365e+08	0.00057635139466986
FBgn0013263	680484849212381	0.426091292896922	0.123633552967047	0.27870094959392
FBgn0013269	266290634631151	0.0688652663864047	0.725545660150021	0.855931004944707
FBgn0013272	248812026839178	126457866421534	243663	6.89882e+06
FBgn0013276	100340234766306	0.432205895212919	0.356922889967936	0.562931635430429
FBgn0013277	63697491544739	-0.135312226363666	0.792638168080009	0.896099774125403
FBgn0013278	288295677880965	0.76026692267781	0.0743011153210036	0.195724958011197
FBgn0013279	299822714902377	0.00749121665845825	0.983300951184398	0.992039119595342
FBgn0013303	246922966088482	-118064913535454	574547	1.22078e+08
FBgn0013305	278610604228663	0.285617894216721	0.033032439616238	0.107147241108133
FBgn0013307	122219154127784	0.412620197688929	0.0927890309498132	0.228762396933966
FBgn0013308	171536073787656	0.16660993573148	0.745926727808094	0.868036529797782
FBgn0013323	116097211386468	0.108304752454587	0.750004713356767	0.869984431600858
FBgn0013325	583460619289887	-0.189850161564154	0.332188163352332	0.538982657598721
FBgn0013334	115937054235264	-0.200224268110404	0.410418636181562	0.615302894684081
FBgn0013342	122716974170346	-0.0617479288751524	0.742003587135583	0.865356778988387
FBgn0013343	119192792528414	0.681281151457666	0.0117355216687144	0.0483139402138372
FBgn0013347	4813951184202	-0.267894129419491	0.0596027855302115	0.165634810760703
FBgn0013348	172560454987651	-0.684052829556961	0.0518745985684848	0.149541411855378
FBgn0013432	383261963866843	0.0437316281103828	0.805868864157478	0.901499382046208
FBgn0013433	356272666101668	-0.237453838378652	0.11505933137918	0.264541864615939
FBgn0013435	15329486875438	-0.395182786204947	0.014647633967954	0.0573426644181566
FBgn0013467	554254919013514	-0.308394881213198	0.16739085788465	0.344654355760269
FBgn0013469	238063828180647	0.468040710791815	0.0761396206516124	0.198893933486504
FBgn0013531	654298088589306	0.069472552133397	0.714851935431928	0.848799110330803
FBgn0013548	846704918948129	0.218597170198351	0.289060050485386	0.494652783304384
FBgn0013563	987159271696782	-0.277911375476845	0.150377213096324	0.320339979333229
FBgn0013576	535181088089605	-0.114885794569589	0.466173689868743	0.662905362469079
FBgn0013672	996938672339663	-0.568272819257736	0.0109085983168804	0.0458184869457652
FBgn0013673	381050761492053	-102399858988296	0.03758158576959	0.118208440395459
FBgn0013674	845806046279318	-162927889489558	0.00303808	0.0237709
FBgn0013675	165003061347159	-211246522853109	2.29164e-16	4.42287e-14
FBgn0013676	273504642073796	-183713071909234	0.117488	0.790997
FBgn0013678	154833535435804	-14822033686259	1.21922e+06	3.01036e+07
FBgn0013679	508021853736819	-122330079254322	2.01509e+07	3.85062e+08
FBgn0013680	475103179563361	-0.174350202238766	0.599091885381434	0.76920767631855
FBgn0013681	420238882792494	-171458553946013	4.6851e+07	8.19538e+08
FBgn0013683	161638004671776	-0.747883012801191	0.113474057615899	0.261758881910779
FBgn0013684	398653877754026	-109889949105078	529341	1.38058e+07
FBgn0013685	591436085548677	0.255330319004368	0.613601351904518	0.779873433143985
FBgn0013686	202313980438909	-250126842524626	1.40816e-14	2.39802e-12
FBgn0013688	509400179783534	-155234884819096	2.302e+08	3.4352e+09
FBgn0013700	668455049130725	0.823670284845803	0.0719172176884863	0.191141010060287
FBgn0013707	159590225275701	0.437573829935901	0.395565505849063	0.600189800541424
FBgn0013709	379782306313295	-11287451515929	0.0184711843673001	0.0689543246206756
FBgn0013710	122817194586689	-106639814115162	0.0391897509436705	0.121516245494299
FBgn0013717	226205585987184	-0.156031170811342	0.364404413081354	0.570243662632714
FBgn0013718	126454205950872	0.0873421019182174	0.581321141397888	0.756103946524059
FBgn0013720	177258544647642	0.313768918001478	0.159666148814663	0.333802853091497
FBgn0013725	721395797108216	0.0121874993287612	0.94433742431724	0.973801768867589
FBgn0013726	164745183547958	0.0988423217997914	0.579506575509185	0.754458886844371
FBgn0013732	279680984255259	0.300386506383536	0.168383056145367	0.346029421501925
FBgn0013733	383154272024676	0.422571252067011	0.00714837039300323	0.0327315655005842
FBgn0013746	657517327700509	0.141690804650293	0.323521315420834	0.530376985164868
FBgn0013749	872983819470268	-0.491553098186839	0.0125067476140249	0.0507101321324958
FBgn0013750	121893026707452	-0.122383083798442	0.498904212757104	0.688923298798862
FBgn0013751	965021638125581	-0.252494572163868	0.209192755749906	0.399958179868703
FBgn0013753	806194610189227	-0.438918480597815	0.0104908556579001	0.0444183212133393
FBgn0013756	634753029525266	0.769527752065296	2.14243e+07	4.07378e+08
FBgn0013759	296835608313378	0.229076995222732	0.129274238419469	0.28838290905364
FBgn0013762	26618912059982	-0.362108949157502	0.0135678978625785	0.0539547586705559
FBgn0013763	203465215176491	122593613698605	3.23546e+07	5.92825e+08
FBgn0013764	653481260659821	-0.322248871664681	0.0472477853351087	0.139467079831904
FBgn0013765	785342601536456	0.228194184280198	0.102325478347789	0.244505016842653
FBgn0013767	150482101531326	0.517345148594352	0.00257527803336579	0.0143649901861156
FBgn0013770	438977857353371	0.882106476439008	2.1357e+08	3.22864e+09
FBgn0013771	14853116522834	115297735214564	5.96606e+08	0.000598602245788214
FBgn0013772	239783352481348	163366668590623	5.44401e+07	7.5139e+09
FBgn0013773	755769419877757	132783361447285	0.000315115827345401	0.00253054180350884
FBgn0013799	817234047274804	0.0900948968858655	0.501256750181041	0.690607158488573
FBgn0013810	135194000042609	-121948988069149	0.00109606175608733	0.00713055906488272
FBgn0013811	108262464324432	0.774541558765088	0.0561584761254267	0.158497478316461
FBgn0013812	892585166064577	0.133434032050472	0.744770527692725	0.867323550065587
FBgn0013813	448930552002699	0.0656776174742449	0.889923505967142	0.947963775098841
FBgn0013949	619168145960582	0.920152923830454	2.06561e+09	0.000237827067502431
FBgn0013953	282174037987738	154226494953236	0.000101494346586584	0.000935752017096053
FBgn0013954	210660523021036	-0.47426713366522	0.0115652023793411	0.0477451135660499
FBgn0013972	332737162944138	-0.477381383323038	0.00393621890947339	0.0202674143938203
FBgn0013973	168047202882792	-0.139721884981777	0.413627501625717	0.618438536969116
FBgn0013981	712171956382757	-0.790792753262934	57883.1	1.85675e+06
FBgn0013983	135162417191448	0.309592013562105	0.0742220929269974	0.195561282387857
FBgn0013987	917308986457351	0.310437402267587	0.0268344984022	0.0915027949050284
FBgn0013995	117106819670779	-0.243092675116608	0.181650170169087	0.36374009520284
FBgn0013997	980638431540997	-0.0378455002809833	0.777820829101156	0.886793856551284
FBgn0014000	244909682279148	0.91917624414496	0.000104438367876635	0.0009621291169542
FBgn0014002	37509165637529	0.512956075430446	0.00495546540794859	0.0244918008638688
FBgn0014006	411461707832364	0.332879635466584	0.0529866178908163	0.152119002198495
FBgn0014007	558852617598205	0.416237613372114	0.0103464285828452	0.044016033427387
FBgn0014009	165460185673588	-0.144122222045694	0.341103263476286	0.548018762498099
FBgn0014010	232685430086543	0.0745950582189528	0.637470637367274	0.798475930850518
FBgn0014011	345885238730492	0.457942609896174	0.00169106014799781	0.0101568861586176
FBgn0014018	923663833466819	0.933121257789415	4.16318e+06	9.09616e+07
FBgn0014019	635941094399287	-0.204380007296498	0.314414954587841	0.520908631892923
FBgn0014020	206584190835056	0.208842256027192	0.16523344220394	0.34170875296091
FBgn0014022	107353378694915	0.0818333086325353	0.708375949716662	0.845146661623629
FBgn0014023	37299449674531	-0.648327258996554	2.25494e+09	0.000255501117700347
FBgn0014024	440883211974878	0.198879286944361	0.173800402956333	0.353213174137301
FBgn0014026	101128871153502	-0.134118160868944	0.485471822726426	0.677239333474522
FBgn0014028	172946453916559	-0.313432090962198	0.0271719953362607	0.0923544778379511
FBgn0014029	849448589036719	-0.235453854092334	0.199827124688248	0.388450244064112
FBgn0014031	272268182213721	133352492966117	1.11614e+07	2.23615e+08
FBgn0014032	193085096366637	0.0217238082283438	0.895706479287003	0.951410844812281
FBgn0014033	234036926180034	148336276659894	266743	7.47915e+06
FBgn0014037	118009669288305	0.686204668286521	0.00160398696376914	0.00971452355671897
FBgn0014073	598637001995553	0.317112709218912	0.350554700446885	0.557153915890053
FBgn0014075	762482160082944	0.585761091537796	0.000725603863010337	0.00504048754268728
FBgn0014076	129398509967475	0.80183995341376	0.1209462105329	0.274619042739407
FBgn0014092	145592946009857	-0.118860965861953	0.473013482729163	0.667743036694345
FBgn0014127	826298267046124	0.255951684751504	0.18567577473556	0.369379813355927
FBgn0014133	827089398274925	0.0732412349852264	0.63745070233007	0.798475930850518
FBgn0014135	37723911889652	0.175886663612439	0.438025196298157	0.640122636690139
FBgn0014141	550165437103499	0.762146124937702	0.00616643902626382	0.0293013393205314
FBgn0014143	491296356147368	0.325431713171094	0.157694891430092	0.330651179235717
FBgn0014163	252240003223683	0.199008571182278	0.200736573619391	0.389564190131146
FBgn0014179	766857037084525	0.532075941236747	0.151060130209729	0.321321878734141
FBgn0014184	151749131899114	-0.185099242788701	0.203746464286721	0.393135833516184
FBgn0014189	877499068343347	-0.225477325694026	0.156777462933038	0.329488751499924
FBgn0014269	340995728799394	0.0482095603211643	0.735444454705844	0.863036763831949
FBgn0014340	988043745931386	0.294241299534232	0.196223382640831	0.383828846449463
FBgn0014342	319442983195117	0.0575078595120758	0.810744787877296	0.904211176309264
FBgn0014343	145653022073161	0.331772786259132	0.0354420796683367	0.113187888185146
FBgn0014366	235065249122276	0.127406582963981	0.458516630246262	0.656887613293544
FBgn0014368	915865751889755	-105664287820983	0.0047150426824854	0.0234637706330816
FBgn0014380	169151834942298	0.271911648698226	0.220485083883335	0.41374449382094
FBgn0014388	106093635985759	0.172286430862459	0.530692195550974	0.715665031382354
FBgn0014391	159570902458489	-126114398939318	376.097	17012.5
FBgn0014395	834422209403182	-0.139617189009322	0.726583405860368	0.856631626945944
FBgn0014396	148862714843655	0.657697311419436	0.000185510290368995	0.00160673834141582
FBgn0014411	621959600257146	0.157216982984486	0.257905013329408	0.458651977046701
FBgn0014417	196142664693204	0.295354054104557	0.147782651221213	0.316256986780052
FBgn0014427	296740586431592	0.938975894244691	1.41552e+09	0.000172001243233535
FBgn0014454	156671625982407	-0.905507130198886	0.078930395720118	0.204020978222984
FBgn0014455	393745000058464	0.311403893147488	0.102252189214106	0.24449132339728
FBgn0014464	269746919745632	0.25974829774054	0.377697590922857	0.58363198597367
FBgn0014465	295668744498094	0.236888041931243	0.412181786126125	0.617087639415917
FBgn0014466	740041738417853	0.671779445170199	0.109684158801078	0.255367452630881
FBgn0014469	431332307150114	129018897091923	9.16968e+08	0.000117910338459156
FBgn0014857	979903644447064	-0.272030326528146	0.0472188965112428	0.139417343600253
FBgn0014859	558171237989726	-0.0832483463561102	0.865770578166086	0.933658343747744
FBgn0014861	81032079739398	0.746353661081018	0.0509013644723182	0.147359450147361
FBgn0014863	313045961012068	101709384729094	7.66335e+08	0.000100957458628231
FBgn0014865	15086176301033	222578767326316	1.20675e+09	0.000150393001880459
FBgn0014868	690307615277187	0.0294022765024939	0.860242567622441	0.930209070227647
FBgn0014869	39774044650132	-0.468732164304842	0.000525755366748202	0.00383390878271044
FBgn0014870	849840800212944	-0.309790585271563	0.111426563313178	0.258270537062971
FBgn0014877	32187278619157	-0.0750647909599898	0.669600135260157	0.819506687581476
FBgn0014879	328570384086796	0.0741756186307402	0.675475843204602	0.822849806891362
FBgn0014906	175253080998328	0.118519560539477	0.479956054486004	0.673155806055923
FBgn0014930	222715988258991	-0.462805375814766	0.00691913591209228	0.0318836426032744
FBgn0014931	208536169172784	0.653978713172137	0.02261248451621	0.0803968592869856
FBgn0015000	221972327012087	0.508308133488817	0.00425500321474262	0.0215825393021111
FBgn0015010	263958829792411	0.667829603916267	0.16396029685117	0.340150314414194
FBgn0015011	647485720880945	0.120637019312331	0.707053591561549	0.844419507960394
FBgn0015019	555734845271471	0.597233920581816	0.0113123602047956	0.0470029175355339
FBgn0015024	35781671805209	-0.11005659125513	0.512390354977377	0.700106020287117
FBgn0015025	793086352606357	-0.299155739476	0.18903270908915	0.37430348716991
FBgn0015031	254245109325546	-0.941182862494682	83251.8	2.59853e+06
FBgn0015032	130004306409323	0.286799314276714	0.57936532890928	0.754450967638817
FBgn0015033	235139427382566	124594547322635	0.000870346118448252	0.00586306460246117
FBgn0015034	231657008193112	0.493621866014332	0.237860133332376	0.435234844151967
FBgn0015035	598730526150292	16879730105062	32.6048	1739.93
FBgn0015036	591936783703779	-116348198418113	6.15323e+07	1.04632e+09
FBgn0015037	677459835053745	0.776798889863665	0.000817982233223598	0.00557861373636875
FBgn0015038	711182142919881	184057349756693	582.25	24972.1
FBgn0015039	355697897853356	117581171903012	0.000122759755357477	0.00111146049025769
FBgn0015040	121131889540081	-0.11317288758177	0.695102377168841	0.836376301705651
FBgn0015075	196121348017707	0.143638007995848	0.388129654478087	0.59292535644265
FBgn0015218	262434536356475	-0.396915252455691	0.00699799326977111	0.0321702112203055
FBgn0015221	851238573146546	0.422508298746097	0.00297109263286577	0.0161148724536701
FBgn0015222	103798822085971	0.303013585162005	0.0237246536685674	0.0831763516445687
FBgn0015229	104262347717089	0.167210083830726	0.311248387326136	0.517778526826125
FBgn0015239	404414532654224	-0.344708218898705	0.0141317137639813	0.0557398607005521
FBgn0015240	320323355575105	-0.0935337356887374	0.524207356681426	0.709673253646088
FBgn0015245	610591254216812	-0.139662893782543	0.432796713276474	0.635719696910696
FBgn0015247	142080848288067	-0.488901861635905	0.000447687717514753	0.00337734447480185
FBgn0015268	211481660857807	-0.35091927435486	0.0281264736067503	0.0947366388499616
FBgn0015269	132692780049311	0.46390940444032	0.00037075856145032	0.00288727918062858
FBgn0015270	413046925182826	0.0448733229040397	0.925280938219824	0.965619065805948
FBgn0015271	47456405747506	0.150542252941908	0.535894292266137	0.719375024214005
FBgn0015277	413189918130435	-0.0909287821727352	0.641061135747626	0.80158600064329
FBgn0015278	472030196021548	0.19102258609051	0.248660667781785	0.44759781753229
FBgn0015279	561777059972303	0.1612231738812	0.232343577723864	0.429524046941626
FBgn0015282	839095413472298	0.0276249455330772	0.8564153872724	0.928498285236812
FBgn0015283	729648753486715	0.10092267708961	0.502330379018462	0.691494890830368
FBgn0015286	501131726769051	0.132516876997656	0.440754004313168	0.642165496973639
FBgn0015288	191013122944734	-0.22994217198268	0.275606088208947	0.48004489067732
FBgn0015295	131110889854685	-0.0724244723630536	0.693524227508577	0.835519302140416
FBgn0015296	283961278600396	-0.0680912769543044	0.703309750482993	0.841703897332892
FBgn0015298	17290645429412	-0.192104042748429	0.270140352446293	0.474260958357804
FBgn0015299	432167670161578	-0.724298282022473	0.00104069153676156	0.00683562563567716
FBgn0015316	34787442468306	-0.228869252869386	0.308302934658019	0.515420767413431
FBgn0015320	321639702964068	0.134522304597212	0.472318664224054	0.667494215011419
FBgn0015321	397957320356327	0.0905981700397047	0.514677198777316	0.701840559809398
FBgn0015331	176281276064019	-0.0359868761471178	0.858153427065722	0.929077850170256
FBgn0015336	111394233543552	0.781228515405253	0.00599505267242518	0.0286515517732908
FBgn0015338	451521348700413	-0.548742043847007	0.00175376966370647	0.0104522144651163
FBgn0015351	564093050043994	0.480324699337856	0.0143333955644897	0.0563984779601734
FBgn0015359	155056990965493	-0.0531775022149245	0.770921436489921	0.883188586718766
FBgn0015360	438070322069971	-0.00415971532308776	0.980133159215722	0.990569207865078
FBgn0015371	318274940913312	0.311805612725989	0.0185457123316177	0.0691433833870358
FBgn0015372	217626977677357	0.266880499718892	0.0719554864692066	0.191154974377934
FBgn0015376	18963328283348	-0.0208973197308259	0.942465286892644	0.972794726275453
FBgn0015379	339853358409537	-0.415832801075195	0.0113782904635966	0.04722602278439
FBgn0015380	634933740908414	0.248226462320446	0.0961222234854853	0.234325087449442
FBgn0015381	258420958978477	0.391593839778862	0.13292080150745	0.293073663643615
FBgn0015391	134978779543517	0.390272387548888	0.033604446911455	0.108637491690298
FBgn0015393	11676418318895	-0.222609806407029	0.438376302347255	0.640393286385923
FBgn0015396	108587611931325	0.509663282763534	0.0560347067510399	0.158186714816441
FBgn0015399	115286921569647	0.28197092032522	0.0545060601192415	0.155043030258122
FBgn0015400	938808328347338	-0.0218348002103306	0.903193832535826	0.955275871278777
FBgn0015402	501371961223514	0.149421133343536	0.348932664515119	0.555720479299695
FBgn0015477	676542139494806	0.307868367172126	0.0270702290612792	0.0921167359769653
FBgn0015509	188192346121413	-0.113926474261003	0.40810052903618	0.612865273795742
FBgn0015513	106925640367077	-0.139723972353796	0.349792151465551	0.556400153018006
FBgn0015519	49383551166483	0.430504600789985	0.0876492652526952	0.219454809000262
FBgn0015520	275923702519362	0.205401961235465	0.160837939510019	0.335767683347037
FBgn0015521	245584138016576	-0.320430365624815	0.0301037695308833	0.0998858599334179
FBgn0015522	116439194990702	0.723343007467978	0.00289246907460472	0.0157400337800388
FBgn0015524	164077622896487	-0.192931859791781	0.284530507849388	0.489723907914475
FBgn0015527	277982115732545	-0.0483340394706707	0.797497846006317	0.898418961764909
FBgn0015541	144921923093387	0.104289968882926	0.558217042285457	0.738169846941371
FBgn0015543	126252317049345	0.110176245711565	0.831282007124066	0.915542005138643
FBgn0015544	184558758195022	0.205157659313414	0.177509895489148	0.358112297868352
FBgn0015546	147599011735111	0.0781525036642333	0.700701153912862	0.840144891521116
FBgn0015550	16394980533475	0.552511523054331	0.280412817947557	0.485370723737507
FBgn0015553	193056934455621	0.179391810317904	0.570066877942507	0.746930804093033
FBgn0015558	168906012725506	0.155876427299011	0.324351538656652	0.53148306461639
FBgn0015561	711565833505913	0.482436047316356	0.207480956497992	0.398049946362947
FBgn0015568	855850211436827	100125575606585	0.00757322964516033	0.0342972230312697
FBgn0015569	767328066401474	100968661381143	2.88446e+09	0.00031630766577436
FBgn0015570	965224466780229	0.938548486479008	0.000162188626360738	0.00143042215785023
FBgn0015571	977099567809887	0.401427079920047	0.149810639761408	0.319544521723542
FBgn0015572	482038917866023	0.783074046482837	0.099165917904645	0.239487242822897
FBgn0015575	613029876295896	0.844093122694016	0.00324739653728001	0.0173534157368262
FBgn0015576	328105198721958	0.0656270105175314	0.774889299961934	0.885631473900434
FBgn0015577	860653364174734	-0.257349236679892	0.111350934392381	0.258198602375605
FBgn0015582	183560746960673	-0.38436211178555	0.0235270921588512	0.0826338268727622
FBgn0015584	67462819089913	-0.165698196872938	0.740884897770374	0.865125251203079
FBgn0015589	231883319230502	0.698413821661231	0.00018526927673907	0.00160585196454972
FBgn0015591	101350203388392	0.747902719124501	1.0086e+09	0.0001282063614013
FBgn0015600	233684678114266	0.252156318919006	0.0670568030984433	0.180922129515371
FBgn0015602	381507616402475	-0.0139845388097627	0.931794178199374	0.968652542260242
FBgn0015609	181969391485484	0.31859949484501	0.135493341305782	0.297049014070609
FBgn0015614	509045776954422	-0.0372925728121164	0.826376197077219	0.913443281908539
FBgn0015615	57163328643891	0.364658884339888	0.00844462466238338	0.0374526057412484
FBgn0015618	539180971479211	0.117485998877031	0.564657269775095	0.742531363160981
FBgn0015621	528668190107287	-0.00275390792911109	0.990909992253656	0.995466097883
FBgn0015622	196483704856567	0.192053528876588	0.222114195314911	0.416194560153182
FBgn0015623	143128793448608	0.349753224002853	0.0761903200635585	0.19898148541633
FBgn0015625	175686342591525	0.594767470419117	0.0350196890826649	0.112179252995092
FBgn0015663	907492218990038	120623084442772	0.000260661524953786	0.00214990061179832
FBgn0015664	66656909782923	0.00103735326696126	0.996816075367074	0.998367942635419
FBgn0015714	874596596535531	0.240368682733227	0.267664845984632	0.471023807767933
FBgn0015721	211282237477683	-0.52401351902028	0.000509543846649943	0.00374636047251196
FBgn0015737	131557826235903	0.42512652247827	0.0223600413134603	0.0797933061355533
FBgn0015754	393021467893504	-0.122083966302429	0.490922044361054	0.681918783094539
FBgn0015756	865624587949601	-0.457129158091004	0.0118079102841103	0.0485394395065663
FBgn0015765	947708541002452	0.924723916371202	5.33351e+09	0.000540823253240265
FBgn0015766	128313239905052	0.360343197386174	0.0818427969034403	0.209398936840884
FBgn0015772	145543508464482	0.0739508274022455	0.569116081296815	0.746417153960544
FBgn0015773	106445669830395	0.865268110488613	0.000165183364485256	0.0014513075574653
FBgn0015774	122501956929989	0.363064594770636	0.0634419444486976	0.173431944456071
FBgn0015776	412015388026714	110092502811344	0.000624631791490855	0.00444575055037745
FBgn0015777	145262976667393	-0.270365593554894	0.0753700791736352	0.1975521767385
FBgn0015778	128778327550272	0.86691617232495	5.17684e+09	0.000527709835407436
FBgn0015781	406855770782359	-0.34228386451644	0.037685226717352	0.118328342024657
FBgn0015789	875814643392893	0.48102309650804	0.00323001386432957	0.01727647138519
FBgn0015790	207709327029614	-0.132544429193242	0.389028719211656	0.593616098098692
FBgn0015791	1255884070581	-0.0691323727288738	0.649205580378348	0.806630967894986
FBgn0015793	183192757114429	-0.09271605469241	0.643995685956688	0.803000973767465
FBgn0015794	496553623528032	-0.42957671290274	0.00157564006187105	0.00957312267037624
FBgn0015795	166247808566278	0.172631506222619	0.225552751687287	0.420663692146688
FBgn0015797	478298474652344	0.305161253191576	0.0299326348820645	0.0994273280907693
FBgn0015799	528903881527375	0.191622927934546	0.157112535969824	0.329803789495068
FBgn0015801	247147628683098	119252529709418	2.97782e+07	5.46485e+08
FBgn0015803	432864365364948	0.189591497009347	0.170071765637446	0.348076876416762
FBgn0015805	523363123479548	0.328402180478271	0.0189055900074852	0.0701238732500573
FBgn0015808	498696139898745	0.200867767074729	0.328380425312479	0.535206942310839
FBgn0015818	119269857746301	0.0975684198458113	0.562056768910823	0.740765559959526
FBgn0015828	29616397601657	-0.131605836154986	0.412901054258346	0.61783101283262
FBgn0015829	193778977589684	-0.104604950984672	0.500318578412321	0.6897248973827
FBgn0015831	967340686500674	-0.309485446830256	0.54617441598849	0.72872770997468
FBgn0015834	21901348185957	-0.548448805625689	0.00174666079383803	0.0104152069993019
FBgn0015838	202754165198714	0.243408414633148	0.172958345833293	0.352135301130903
FBgn0015872	241034755803854	174905067527972	874.146	312426
FBgn0015903	116022894710672	-0.0284186730557589	0.894645112983636	0.950839864523308
FBgn0015904	997102308331186	0.383196294807486	0.045493212198093	0.135776133312865
FBgn0015905	902847354085308	0.17441513486107	0.427392382047837	0.630150723722173
FBgn0015919	136019767767225	0.687426374339916	0.000510058014591864	0.00374776130011027
FBgn0015924	112516677629153	0.633290639361012	6.25766e+08	8.47529e+09
FBgn0015925	818576719542286	0.0950719403009638	0.591895713449684	0.763693856462099
FBgn0015926	278605570576463	0.326091043517758	0.514683077193558	0.701840559809398
FBgn0015929	568919170105508	0.10591555524841	0.603306765961478	0.77188071481979
FBgn0015946	256582657089653	0.295877198312927	0.277889539276706	0.482814833431997
FBgn0015949	137073504728681	-0.0194735439439219	0.906777664491204	0.956848516009317
FBgn0016013	370442162996376	0.855453312913799	0.000892730791938623	0.00599570868994159
FBgn0016031	65207137173262	-0.179712266875698	0.280187371568399	0.485205587372822
FBgn0016032	123836788973856	-0.00099859366130879	0.99570792827886	0.998294182638026
FBgn0016034	415733516211635	-0.0295144291923741	0.891594476790515	0.949183764790649
FBgn0016038	528336924912168	-0.0111865778917472	0.937843302072822	0.9709694918159
FBgn0016041	732128721298305	-0.261181203637256	0.128611486491802	0.28707035728124
FBgn0016047	323088858204383	136500602147958	0.00645456080423787	0.0303960203794528
FBgn0016053	205823120951367	-0.283141226389591	0.572926708308486	0.749405995957558
FBgn0016054	357776541199335	0.348618109516523	0.210465841312034	0.401717702127368
FBgn0016059	742923433677411	0.627879290199409	6.21917e+08	8.44566e+08
FBgn0016061	92814221556076	-0.155474100786882	0.439050043102771	0.640829839496283
FBgn0016070	558864170518859	0.49137287204895	0.00183121976550059	0.0108690542719102
FBgn0016075	312734745299212	-0.332148392832402	0.104746277557962	0.248150960335762
FBgn0016076	865776010596648	0.40019783737466	0.0117418925734539	0.0483195152809512
FBgn0016078	644335957962631	-0.513000507370059	0.000336269600164431	0.00266529908959898
FBgn0016080	256942489880229	0.13735344620066	0.591773254962192	0.763660112617202
FBgn0016081	12175048647524	-0.3579304397761	0.00770704149063411	0.0347672537832267
FBgn0016119	237923095551874	-0.683188497345802	4.11467e+07	7.34173e+08
FBgn0016120	253584442887173	-0.680032638769665	0.000152941760439392	0.00135299128028125
FBgn0016122	799074564940121	0.679288689880668	0.0102827029008322	0.0438112479936365
FBgn0016123	795675293539624	0.154578491835039	0.586433795197405	0.760204113778792
FBgn0016126	322314985435412	-0.177814669030817	0.333479847714303	0.540021904143704
FBgn0016131	497785129498011	-0.204928321793842	0.314108419307085	0.520815506239411
FBgn0016641	113761648974696	0.396445662034559	0.00682082228296501	0.0316286707637996
FBgn0016650	211619503410513	-0.427598433878127	0.0530242664002637	0.152136026985891
FBgn0016660	139340866087361	0.58289893725704	0.0573443685880546	0.16102031722834
FBgn0016672	144126243672859	-0.772484662702748	5.46987e+06	1.17298e+08
FBgn0016675	142449944799799	-0.260683416072794	0.614282006354229	0.780208143805981
FBgn0016684	7400748264845	0.908251798629979	0.00668307239370036	0.0311679332738825
FBgn0016685	605409535372144	-0.139866070075951	0.416376382388051	0.620945075087395
FBgn0016687	113118603177456	-0.235374214742486	0.0896567938200827	0.223082439285895
FBgn0016691	276315807810202	-0.890877705077158	1.84126e+07	3.54182e+08
FBgn0016693	109789447513177	-0.135637876212871	0.390026150638058	0.594511362957576
FBgn0016694	409814268897036	0.336336887620761	0.261824166682981	0.463596918989131
FBgn0016696	360150606284038	-120875560298343	1.65912e+06	4.00011e+07
FBgn0016697	570272626653736	-0.459348628267149	0.0106018327916936	0.0447736045688593
FBgn0016698	28122288606207	-0.101364221353596	0.519142861295217	0.705194214641098
FBgn0016700	280238955402432	-0.0889380234045892	0.606674387661185	0.774905074908066
FBgn0016701	911241281937126	-0.20819745495596	0.164041462343636	0.340186270404604
FBgn0016715	550895623324909	0.893274353327714	0.0055509241149728	0.0268727848040907
FBgn0016726	762490548831876	-0.415507314474154	0.00889721810261654	0.0389968908509839
FBgn0016754	673483722708986	-0.0903708585836817	0.535774297068392	0.719375024214005
FBgn0016756	111133417451597	0.445084697986585	0.00193840733469879	0.0114232859724234
FBgn0016762	966207019146553	-0.456103098685717	0.00981681438927876	0.0422126664046966
FBgn0016794	45107635340116	0.128556022716223	0.474052899180489	0.668615862228804
FBgn0016797	790857904070391	0.354407625442539	0.00986827413405295	0.0423831706992734
FBgn0016917	151747351398681	0.518585007284898	0.00056249729204616	0.0040558646587139
FBgn0016919	209284409567775	-0.296305987906661	0.301386672539256	0.507741185649952
FBgn0016920	100150898470057	-0.041339362727111	0.923567823932455	0.964809688871252
FBgn0016926	127227313116086	0.0602334002745724	0.697495689565999	0.838210884721281
FBgn0016930	185533276130923	-0.575240278165725	0.0604884502863447	0.167333075565187
FBgn0016970	696427794393441	-0.348785797937252	0.0966673139925504	0.235070872749629
FBgn0016974	470720297219779	0.978919237588866	0.0237569757136948	0.0832392674022953
FBgn0016977	323787415399301	0.612474498534249	0.00195670939402158	0.0115135644221392
FBgn0016978	683704002709441	-0.712365241901435	0.000186194622095133	0.00160909378186015
FBgn0016983	55095403758242	0.102475660672686	0.496075574564737	0.686421420039635
FBgn0016984	396942550758739	0.180026990262995	0.318136075202308	0.524713822937293
FBgn0017414	145998621366324	-0.213578336798342	0.240919712060125	0.438379991460756
FBgn0017418	103654375122153	-0.0658311907692462	0.672395579970348	0.820772822750997
FBgn0017424	138062510954061	-0.565789571915792	0.273788794854568	0.478201243501643
FBgn0017429	264856092964424	-0.431430682029879	0.0107407048220811	0.0452281315780726
FBgn0017430	282648384618873	-0.0557323028624788	0.728761467321331	0.857960758429947
FBgn0017456	199986758289753	0.444902425488843	0.382743971010069	0.588412916794827
FBgn0017457	323724608266532	0.143742443018824	0.366031526214651	0.572146821786766
FBgn0017482	758780450293718	0.477226666783875	0.0824175192413175	0.210172841403756
FBgn0017545	895835469919185	-0.180613827701161	0.227974186097961	0.423282207260198
FBgn0017550	844662844163597	-0.103522856681567	0.442604712123932	0.643647189048743
FBgn0017551	141766513511945	-0.0693394883903133	0.678621926062685	0.824907727607823
FBgn0017558	191592825532511	0.434801390719342	0.00106100531853431	0.00694541638701374
FBgn0017561	482367351375237	0.31453132681627	0.17259878418857	0.351820792273129
FBgn0017566	327036183789962	-0.318538515723003	0.0566555027459905	0.159472708264115
FBgn0017567	172201587785406	-0.512756961294096	8.56967e+09	0.000812084624349226
FBgn0017572	722530248596659	0.205019590873435	0.174276486386225	0.353932254007801
FBgn0017577	181018862473384	0.050027992637886	0.878466482512015	0.940778865022577
FBgn0017578	335427424312374	-0.233894572684366	0.19825580467582	0.386717612242101
FBgn0017579	756293812518302	0.0616506888482488	0.654194152699947	0.809560864183921
FBgn0017581	812830537786074	0.53390825025384	3.35619e+09	0.00036019144981776
FBgn0017590	164449407956773	-0.0696822430253249	0.704372408448501	0.84254028404438
FBgn0019624	433177770454078	-104282185467665	279.345	12829.5
FBgn0019637	234022172496507	0.0352217217033567	0.834933494611411	0.917440061092259
FBgn0019643	181705549649242	-0.750982220978641	0.000567490591874117	0.00408423931255579
FBgn0019644	32002997192813	-0.755965924553888	2.37019e+07	4.46289e+08
FBgn0019650	124314302923506	-0.171917104104688	0.326407748807989	0.533396875376167
FBgn0019660	638414824321954	-158347979885028	8.70201e+07	1.44905e+09
FBgn0019661	798233860705903	-0.22515865580365	0.236466929858014	0.434052023730361
FBgn0019662	101737263217835	-0.225282838322148	0.347141065283412	0.554544562833758
FBgn0019686	215180059344076	0.287753977696912	0.399967412081901	0.60496638347811
FBgn0019809	780575168492641	0.163673801065419	0.673246924824375	0.821171201755452
FBgn0019830	417003908534046	0.0215828967777725	0.917255198033594	0.961163260630623
FBgn0019886	100775719013276	0.225040922970506	0.146186664033502	0.313837888303291
FBgn0019890	19971344562866	0.145965981931963	0.326440730206467	0.533396875376167
FBgn0019925	74325619512417	0.393071130816552	0.00690291292005251	0.0318469050255809
FBgn0019929	128206967359718	10853983611068	8.90453e+07	1.47096e+09
FBgn0019932	31971364052631	-0.696584261752353	0.00027717251778565	0.00226191526142201
FBgn0019936	413783947862975	0.127574576688541	0.384560781579388	0.589751536311656
FBgn0019938	189077590598346	-0.00647308501687518	0.968995101663612	0.984815323891754
FBgn0019940	161526647843299	0.929039920720589	7.48911e+07	1.26236e+09
FBgn0019947	455659552367232	-0.0838236599725829	0.597704991632929	0.76819354085564
FBgn0019949	16342198453804	-0.486024340195794	0.00202354933813084	0.0118167934117777
FBgn0019952	757584153722695	0.0405483222990676	0.827381820285226	0.913615092867638
FBgn0019957	162532814169672	-0.763780383528038	4.20159e+08	5.96255e+09
FBgn0019960	124509764626536	-0.461118956073822	0.00107122471494874	0.00699254915394953
FBgn0019968	282988534960665	0.254811376187281	0.0967979836641613	0.235141735018038
FBgn0019972	127271419369242	0.298769502276404	0.071135820579856	0.189542752488434
FBgn0019982	65583075495031	-0.632597666219894	3.46107e+08	5.01617e+09
FBgn0019985	103956665952175	-0.535934103725624	0.0115450447096356	0.0477129256736546
FBgn0019990	276452195295569	0.551316949987783	0.00169883337786705	0.010198284352359
FBgn0020018	107939145961784	-0.0676041684587635	0.706008121999558	0.843799571963555
FBgn0020224	712992031037695	0.493299606869502	0.000811279373188778	0.00554893422991381
FBgn0020235	3333245825232	-0.800291204835415	2.99435e+08	4.40032e+09
FBgn0020236	409542597477903	0.367909468463918	0.0284985888857016	0.0956561331293983
FBgn0020238	721510152313461	-0.188495820938386	0.292722008495068	0.498006134509039
FBgn0020248	412489960807512	-0.286380339091417	0.176701785038137	0.35710413101948
FBgn0020249	775700033475824	-0.644615816239972	4.42197e+09	0.000459662365024348
FBgn0020251	655656116049801	-0.156960098443882	0.369621759276049	0.575762708153974
FBgn0020255	152169274642118	-0.25640651292433	0.202107513939399	0.391038213053258
FBgn0020257	240667795985603	0.305627580397415	0.173303026663593	0.352449780253672
FBgn0020258	160658880149269	128658984394654	0.000415796558724531	0.00317816775579542
FBgn0020261	415749102815737	-0.426980675399299	0.00299893230638863	0.0162202877664551
FBgn0020269	114727256469423	-0.372002336787725	0.0131814480996864	0.0527987440312587
FBgn0020270	176823570835976	-0.233469408156642	0.226693412821725	0.422111226961822
FBgn0020272	933137769295837	0.305466881983952	0.178894837652051	0.35965316319631
FBgn0020277	112687761895522	218381646799084	1.21641e+08	1.95368e+09
FBgn0020278	6535258337057	0.370265387502783	0.0309116777080871	0.101721292372733
FBgn0020279	186749033743288	0.160504922658675	0.313624335800794	0.520161817326438
FBgn0020294	287109189911736	-0.453885942436526	0.00875160716276264	0.0385483495415715
FBgn0020299	120127851721883	-0.244902719413726	0.172732720706191	0.351846069617887
FBgn0020300	565314893325204	111366161699642	0.00342587343416619	0.0181646585932438
FBgn0020304	119035139708944	0.591547603624613	6.22404e+09	0.000617075294845942
FBgn0020305	129011018471365	-0.063942139739896	0.760613943892807	0.87701976205105
FBgn0020306	129762050421902	0.196012316188243	0.155290672508002	0.326957452298666
FBgn0020307	263721994780276	0.299336385854066	0.222266279973362	0.416277457883153
FBgn0020309	227534836542284	0.383414591008254	0.0174756832573871	0.0659610208997857
FBgn0020312	585360067715061	0.119228524018446	0.385933505406798	0.591073931042286
FBgn0020369	880295799825072	-0.145198163527864	0.357974899592336	0.563379904495684
FBgn0020370	869504411562801	-0.0461299083848449	0.744864655043373	0.867323550065587
FBgn0020372	482568225508826	-14224684150337	6.96248e-13	1.04708e-10
FBgn0020377	202613023556838	-0.819339568480191	0.110348540853475	0.256593594996634
FBgn0020378	484133585790493	0.073488866756106	0.728822105412382	0.857960758429947
FBgn0020379	419360183624282	0.0263311815699941	0.857716425885499	0.9289521335348
FBgn0020381	138052091202613	-0.612092089899904	0.0017281287236926	0.0103206449821353
FBgn0020385	427685841392465	0.963762005259648	0.00199109241947042	0.011662544368977
FBgn0020386	155616112534982	0.242471208665738	0.222697167080841	0.41668010903153
FBgn0020388	486745056432253	0.386790279579691	0.013353743602241	0.0533044987638574
FBgn0020389	32267510532134	0.0157120954857327	0.920250810696845	0.962647189509437
FBgn0020391	163662935290291	-0.489447842053768	0.00344673005291303	0.0182501755888125
FBgn0020392	204295409827008	0.141986957860184	0.460564427619297	0.658625005672336
FBgn0020407	818527736850202	0.0976744844273954	0.596819426474456	0.767481283572927
FBgn0020412	50354149164015	0.309357905917027	0.0287393383848533	0.0961576245295005
FBgn0020414	291633452001147	0.554116731362504	0.013718169125905	0.0544401639746333
FBgn0020415	127147088322076	105212115133863	5.38861e+06	1.1577e+07
FBgn0020416	596079000295899	176515094008821	1.42292e-20	3.10894e-18
FBgn0020429	213223962686503	109961138105988	0.0286093709467658	0.0958509103429359
FBgn0020440	71850611174254	-0.200713434895429	0.151942644271583	0.322361482574146
FBgn0020443	625767174357477	0.770421100941079	3.20542e+08	4.69264e+09
FBgn0020445	174528609879714	0.129312827767989	0.589030843977675	0.761439738028742
FBgn0020493	361130027457547	-0.00284315840932152	0.984812248813968	0.992775701614108
FBgn0020496	216906355706428	0.00812397516567083	0.962669011518519	0.982003801390455
FBgn0020497	109277666491137	0.242711779431486	0.100742261209299	0.242082462088335
FBgn0020503	160475917166362	0.0662301123896835	0.696257383838069	0.837223468527803
FBgn0020506	208251973611678	0.391146659131613	0.44929151995099	0.64897041300143
FBgn0020508	806069903182058	-0.162475163517698	0.738046156000081	0.863561424279739
FBgn0020510	470684838907534	-0.0385141275341202	0.788836131373474	0.893382637185376
FBgn0020513	909578928903144	104638215522636	11655.5	412753
FBgn0020521	228593693313756	104996119968139	0.00374369754549167	0.0194928136586302
FBgn0020545	534843315863387	-0.118695041750091	0.522105764247777	0.708126581165292
FBgn0020616	574717811753595	0.0201427515669103	0.886692313500752	0.946262739870861
FBgn0020617	137188863397783	0.117846332018848	0.502378801084274	0.691494890830368
FBgn0020618	928461359947805	-0.155259410800802	0.396609712042238	0.601292813467716
FBgn0020620	677121619407763	-0.266588581102018	0.0825622755933707	0.210449295921469
FBgn0020621	148545563007538	0.488844300510391	0.00197274047396708	0.0115843482193401
FBgn0020622	40020341163613	0.111272726324263	0.521244574451767	0.707621591108026
FBgn0020626	741202426044937	0.128846522859607	0.44778205713899	0.647678768632215
FBgn0020633	917646441700673	0.123201933797092	0.733585190058671	0.861658747389959
FBgn0020642	849735539167916	0.91028679072968	0.0595051021068398	0.165522239345954
FBgn0020647	185920421362201	0.169447735843554	0.283555429222394	0.488772234354767
FBgn0020653	172744322568647	0.0571893632081045	0.774642301040725	0.885436565595854
FBgn0020655	546175448860236	-0.0491688195956829	0.751563747853133	0.871182002015945
FBgn0020660	389688449314535	-0.041940624111848	0.846505246280801	0.923634293030404
FBgn0020762	120343327408798	-0.155507177557127	0.233510633974079	0.431062193754159
FBgn0020764	938715418359784	-0.246833367941427	0.175603153020294	0.355566447276622
FBgn0020767	300100742893544	-0.0943090336856765	0.667994542554938	0.818818334157529
FBgn0020880	5183652361513	104876663136437	0.0422813391086045	0.128340211501347
FBgn0020887	313357965569798	-0.426052442152722	0.00589965515527205	0.0282656213065992
FBgn0020906	288950408372774	-400178151100204	0.0128183	0.970168
FBgn0020907	197372127593227	-0.692453542467836	3.93047e+08	5.61911e+09
FBgn0020908	411532920618773	0.0135209074157007	0.970578961596957	0.98533781478288
FBgn0020909	110560269224289	-0.520820189781568	0.0165049734603733	0.0629537525267203
FBgn0020910	122143394692711	0.0686096806636546	0.726891543351486	0.856820447069443
FBgn0020912	110769725915729	0.341669739310737	0.06871996716898	0.184152263721203
FBgn0020930	61649640750659	-0.462974648706586	0.00137051061152247	0.00859724424779536
FBgn0021738	111438805824163	0.319260996959641	0.377527407612534	0.583524743747082
FBgn0021742	132270147425078	-0.297020478424077	0.445992903400222	0.646625494099733
FBgn0021750	153828741670352	-0.0870385269977877	0.607293790114012	0.77543963937813
FBgn0021760	922108733960179	0.318030661665814	0.0620098942793687	0.170604555893345
FBgn0021761	25544171938737	-0.397202552681809	0.0128539179659311	0.0517913604890335
FBgn0021764	34549491734126	0.343937989907055	0.0250118613553262	0.0866399504919766
FBgn0021765	622622467222999	-0.043617609157687	0.787645908776337	0.893073342250793
FBgn0021767	184104935737633	0.595461148471554	0.246847743464683	0.445734737146582
FBgn0021768	188959482173558	0.235783742098241	0.230005266629388	0.426282177024533
FBgn0021776	443123363052647	-0.572842998856102	0.236202881878565	0.433956746335679
FBgn0021795	695586519376371	0.198320065921514	0.188277376937494	0.37338617847215
FBgn0021796	518293729684082	0.473105195181685	0.00470341946415323	0.0234159920012444
FBgn0021800	168401278948299	0.0938999916508679	0.672661798987931	0.820794940326873
FBgn0021814	464170061715982	-0.191855213276661	0.264007489436432	0.466452221450153
FBgn0021818	433202664886135	0.359201873119573	0.036208331775305	0.114874652591242
FBgn0021825	575353598697109	-0.387796231775263	0.00877093546353355	0.0386041173195433
FBgn0021847	936184162501145	-0.314970892749623	0.0506948665551176	0.146932576604551
FBgn0021856	317860032143274	-0.367743446234277	0.0150033733423139	0.0583598893587099
FBgn0021872	385395897913557	0.203059765147185	0.201009298324017	0.389960432846466
FBgn0021874	160329544859816	-0.24070402929203	0.188285052049118	0.37338617847215
FBgn0021875	118117468919475	-0.0248359256827435	0.89504141537453	0.950997632005346
FBgn0021895	150974272115844	0.230949242740648	0.117490653837063	0.269094495932197
FBgn0021906	31679247514426	-0.775906320687138	4.23613e+07	7.52368e+08
FBgn0021944	136927923672067	0.183161982068012	0.334978628471921	0.541579270143668
FBgn0021967	12858244425748	-0.988981162259865	779.044	32924.6
FBgn0021979	285710543538237	-0.470393576672057	0.0167078448659656	0.0635183334037696
FBgn0021995	18359569261058	0.17398284682953	0.431514577527709	0.634862033498739
FBgn0022023	157399391803904	-0.185084706805684	0.326624141234483	0.533594016708737
FBgn0022027	252713076786373	-0.557859863661265	0.000218491804452967	0.00185493775334704
FBgn0022029	278459840007552	-0.031912779766166	0.828616646449898	0.914281159208177
FBgn0022069	306013860073077	-0.0108204206102085	0.955993263715138	0.979381382188035
FBgn0022097	281755428520096	-0.719179713493306	3.27009e+07	5.97282e+08
FBgn0022153	526749979584026	-0.0409620889906564	0.787306037204679	0.892948473146933
FBgn0022160	156737103023694	-0.517999315474367	0.000824262929765431	0.00561110143727729
FBgn0022213	274662592676239	0.50566668196811	0.00092339719409972	0.00617731918409865
FBgn0022224	119082646726342	-0.334792206294867	0.198367485777317	0.386846663068597
FBgn0022238	108789496447572	-0.036364517625937	0.842766016782831	0.921812645163425
FBgn0022288	164934791522646	0.20366943168951	0.260852622831864	0.462513148429487
FBgn0022338	12281076384817	0.049820825688153	0.775977675275963	0.886030646895993
FBgn0022343	391912521962027	-0.062830167810336	0.695550291992631	0.836741365185401
FBgn0022344	51633397636845	-0.480365019011126	0.00195251183248619	0.0114947061617642
FBgn0022349	672584705057127	0.42424905020473	0.00156002646554892	0.00951295759402658
FBgn0022355	277940031306387	127428040746954	741830	1.888e+07
FBgn0022359	322785526403754	-0.109436250551217	0.668998713213	0.819095485198407
FBgn0022361	239361113925572	-0.667738777038172	0.00790226842650959	0.0354545789922437
FBgn0022382	259932798179599	-0.0962447856471404	0.656292729749206	0.810739258640475
FBgn0022699	42124032785496	0.0257941698388442	0.876657884521677	0.93936321853993
FBgn0022700	396614929758926	309060739813043	3.53692e-07	0.000353082
FBgn0022702	290188154706388	-0.178152564590502	0.558965906161265	0.738593750988086
FBgn0022709	819514801204898	-0.557514983540551	0.000114404535736432	0.00104479852036899
FBgn0022710	365689460752593	0.81137304089999	1.04399e+09	0.00013241412317576
FBgn0022724	750608886922877	0.0745486641488874	0.712401823235269	0.847286074232834
FBgn0022764	224686479818972	0.138550812387738	0.288527350926338	0.494222965179937
FBgn0022768	552353300485583	0.145721574100526	0.431799579300299	0.635031639357057
FBgn0022770	814764039196144	-0.313961761774217	0.485055154056283	0.676902709565167
FBgn0022772	246180274778295	-0.121049130275867	0.666637100966124	0.818480287981339
FBgn0022774	328770518706614	-0.666325167256917	0.000350622408107132	0.00276016824329068
FBgn0022786	135471131397227	-0.197294927331647	0.224456098020254	0.419226066947507
FBgn0022787	102270616511206	-0.0692479137385789	0.654499897278918	0.809560864183921
FBgn0022800	258362725001839	0.628137935321816	0.0635780606608152	0.173640080767038
FBgn0022893	101487340612877	-0.606355524000292	0.000166484062405261	0.00146051927473706
FBgn0022935	364402082786645	0.387989840435913	0.0212125588771582	0.0765238105288136
FBgn0022936	489359816603505	-0.120503856414744	0.601915016492179	0.771040197248801
FBgn0022942	398217824674073	0.10925375301013	0.482308759150147	0.674767510437414
FBgn0022943	183521025336947	-0.536083782641709	0.00386341327295008	0.0199992515425847
FBgn0022959	171594913584632	0.609749211303575	0.000376240628192695	0.00292015179254116
FBgn0022960	338111783119956	0.305665341409973	0.0537402445740274	0.15369524133545
FBgn0022981	807905068443808	0.055024258584874	0.895791000729953	0.951413353063639
FBgn0022984	693096094358328	-0.855699246130138	2.99788e+09	0.000326887695214214
FBgn0022985	857633895385663	0.335930031312634	0.0231826538349614	0.0817838273168724
FBgn0022986	444659672776023	-0.645506794780924	0.00467911249439615	0.0233351088221823
FBgn0022987	100683158136571	0.302611371392493	0.0962624320847977	0.234420190089278
FBgn0023000	798124516032005	0.174297968681856	0.555926420852088	0.735813001882179
FBgn0023001	295913120254479	0.917830214713352	0.0231054127862629	0.0815982555855214
FBgn0023023	149337244678545	-0.758099071153021	5.89628e+07	1.01004e+09
FBgn0023076	712200204574382	-0.267148099504291	0.404421741831943	0.609041553149799
FBgn0023081	782365743366813	-0.0956682147637823	0.480331765510979	0.673155806055923
FBgn0023083	734488884635697	0.257906956359323	0.248208587797882	0.44702979246155
FBgn0023090	277467044470224	-0.109983501115367	0.821231581707684	0.911430105057982
FBgn0023091	226042472043436	0.755456608557316	0.00474340687650871	0.023584650764264
FBgn0023094	344174071255518	-0.354017686758568	0.0662935209823955	0.179322348277538
FBgn0023095	900143253205688	0.120632705527859	0.401837913023377	0.606779765604148
FBgn0023096	376793515999386	145256303426732	0.00161619197487133	0.00977821476959771
FBgn0023097	107591979463436	0.315656316317915	0.0277245967260158	0.0937374686386168
FBgn0023129	170496498266713	0.768699480696753	1.64643e+07	3.18778e+08
FBgn0023130	212585708466765	-0.0230242668617258	0.889647181649476	0.947843809320171
FBgn0023143	233203108301703	0.245424698571208	0.154698292379455	0.325947275428328
FBgn0023167	856248248011956	-0.0236128643059854	0.904639679966258	0.955673005329793
FBgn0023169	162836041996222	-0.0838781275167169	0.607219452163784	0.775430222326491
FBgn0023170	565821784242152	-0.611942574377762	8.64659e+07	0.00081670033746429
FBgn0023171	135418023631195	-0.0511257214319032	0.77273427342004	0.884325889063598
FBgn0023172	10380596831282	-0.376823974574364	0.0236013463672442	0.0827941808338951
FBgn0023174	533980786810976	0.0922892277167419	0.565344259267564	0.743241762391382
FBgn0023175	528061142370225	-0.309383091658367	0.0425184745047802	0.128845964499832
FBgn0023177	347096289885364	-0.294285702552104	0.0476842367591417	0.140433230333383
FBgn0023178	228679344711918	0.298557396708566	0.0540440130881299	0.154297256301909
FBgn0023179	658546364505436	0.121896974172482	0.617143200803538	0.782714398777458
FBgn0023180	282553936781952	0.21626124111947	0.370764510931099	0.576844422488529
FBgn0023181	803907204852293	-0.203312856494996	0.284773107252024	0.489850353829239
FBgn0023197	10154674841963	-125282720872359	0.00992188425466635	0.0425066295482931
FBgn0023212	727852846809641	-0.0418096025669184	0.776566972919419	0.886236872613272
FBgn0023213	244068085421073	0.361215412514025	0.0224988161986743	0.0800910825639867
FBgn0023214	606757404395153	0.99409829194937	2.89036e+09	0.000316654068440941
FBgn0023215	642035800377496	0.201485745660821	0.310192432903824	0.516838614823925
FBgn0023216	142561842915709	0.114620428799019	0.489889707462431	0.681432169659454
FBgn0023388	109707278655286	0.423646562748004	0.0380469603950215	0.119205573964921
FBgn0023395	988462121722853	0.190611420543052	0.704078951414155	0.842327619773153
FBgn0023407	155426108223652	0.676368576032973	1.4544e+08	2.29142e+09
FBgn0023416	214893635382631	-0.681154969520951	2.07068e+09	0.000238118430823721
FBgn0023441	222018363693548	13114532190386	5.90902e+06	1.24866e+08
FBgn0023458	278637494691996	0.194975509452015	0.291081910564756	0.496718025985835
FBgn0023477	881786170247049	0.315219040832789	0.143518078360878	0.310063311085627
FBgn0023479	312042389672204	0.845980770445587	6.0337e+09	0.000600260175949514
FBgn0023489	131571169474707	-0.929162309645053	0.00880102337132502	0.0386924262110645
FBgn0023495	357571430778555	0.786637305384362	0.0885026123021314	0.220970299797042
FBgn0023496	21195482614735	0.102403698149826	0.840571675083618	0.920848041979622
FBgn0023506	174480870590058	0.279156829206301	0.0757471731310966	0.198181713704948
FBgn0023507	675945540087819	0.439263925859289	0.0515679695742122	0.148842743686285
FBgn0023508	684824630623858	0.0835804485898537	0.634308023385135	0.795978208799292
FBgn0023509	201828824683884	0.13047122869491	0.458921852970284	0.657224221790241
FBgn0023510	126519953834243	0.332867254432696	0.0532602652181018	0.152661849313272
FBgn0023511	223974636305441	0.225771027985538	0.240913877227346	0.438379991460756
FBgn0023512	247405189756636	0.0469538847230575	0.766937518180528	0.880540993508875
FBgn0023513	752274450068054	0.0273242711714244	0.907964603019914	0.957318592640499
FBgn0023514	323293731798797	0.0222540097345679	0.900382888672546	0.954015358297015
FBgn0023515	485119081781333	0.271325881036701	0.180856669065793	0.362778490868159
FBgn0023516	32230202458246	-0.394719816476982	0.0463751376286983	0.137733801933913
FBgn0023517	121845277201004	-0.269150894529377	0.148332212076709	0.317091935729793
FBgn0023518	519170228768648	0.384374717785765	0.0391732943629746	0.121516245494299
FBgn0023519	292551370196991	-0.372309525466973	0.0442733624566599	0.132785686932951
FBgn0023520	427029837501113	-0.0196776011145137	0.925125206035482	0.965619065805948
FBgn0023521	772158248259047	0.114296649944128	0.563794159958838	0.7419560580046
FBgn0023522	201261230200492	0.0732240273843731	0.644945073692956	0.803579078261721
FBgn0023523	267647045433593	0.318424332414956	0.518377830173877	0.704604164580806
FBgn0023524	115593305132864	-0.28708687336898	0.0348198789508332	0.111723511640375
FBgn0023525	120980042274887	-128991500622096	4047.68	147862
FBgn0023526	517265454352333	0.583167032593602	0.0332485825996628	0.107667389961995
FBgn0023527	251314034145095	-0.0379212888472161	0.827132931576593	0.913598729090594
FBgn0023528	725428030235376	0.191607537791191	0.181263163069741	0.363216374519397
FBgn0023529	21059015969593	0.668927857034309	0.000209898455747611	0.00178722361585098
FBgn0023530	890721176560938	0.0155453605252229	0.949960324869441	0.976129856558635
FBgn0023531	268714421211034	-0.117429179609665	0.481715783691113	0.674273996753667
FBgn0023534	104350037094879	-0.0845191745275898	0.672313164003348	0.820772822750997
FBgn0023535	438323942666213	124815796822379	5.42953e+08	7.50286e+09
FBgn0023536	15836569439237	-0.323603411105631	0.0488149593327716	0.143110370109027
FBgn0023537	196227698479261	0.167085325691404	0.537363913020715	0.720884396753925
FBgn0023540	101138563861727	0.287685599510889	0.4207402818606	0.624822227386777
FBgn0023541	917468114456812	0.209563939126393	0.58780064510096	0.760679215454523
FBgn0023542	266224849234158	0.128029012335556	0.436372416904506	0.639166887898666
FBgn0023545	498549314006597	-0.236108777859184	0.0973226113081183	0.23616844906706
FBgn0023549	180645343271099	0.309747390776082	0.152157432881211	0.322648429365395
FBgn0023550	187952188225431	-0.728301476552607	0.156885813654024	0.329594525470282
FBgn0024150	224847924840618	-0.215255950868678	0.157142191486569	0.329803789495068
FBgn0024179	88721550295318	0.0551269168029404	0.67942109299448	0.825428517702648
FBgn0024183	26785426771335	0.075681932034475	0.684373558297356	0.828889114872635
FBgn0024184	308657110159474	0.0104952361823061	0.970877211438383	0.985428881449424
FBgn0024187	131869658217278	-0.100213855294376	0.522241437679948	0.70817151616986
FBgn0024188	337047837229129	-0.0923832861207989	0.617279644957947	0.782714398777458
FBgn0024189	955270469235473	-0.0576860523365384	0.69352725537525	0.835519302140416
FBgn0024191	120197207729478	0.16223820552806	0.414238726089688	0.618739561848401
FBgn0024194	224732067010293	0.463260061441717	0.161290951978371	0.336349581111027
FBgn0024196	756073900746247	-0.955554433696127	2.22033e+08	3.3305e+08
FBgn0024222	731946321394998	0.642029356796613	0.00106526187942079	0.00696934043146482
FBgn0024227	272044244581956	0.928742699424933	0.0644552582116986	0.175415250315269
FBgn0024230	248210830348116	0.0951554170589333	0.533313276589025	0.717862111228748
FBgn0024232	129952651596605	-0.530825852222758	5.73298e+09	0.00057635139466986
FBgn0024234	311517664781444	0.489225049275372	0.0213014221915389	0.0767965345510648
FBgn0024236	673256581267071	0.490334193469181	0.00106760084040182	0.00697675944235503
FBgn0024238	246679759996264	-0.0792867100314562	0.623625820660479	0.78767401600942
FBgn0024244	249830537809646	179814449489972	940641	2.3783e+07
FBgn0024245	126930543962572	-0.157017335678815	0.353651796247487	0.559694929690571
FBgn0024248	592938414546223	0.0413219496718105	0.788615815439791	0.893296600097112
FBgn0024250	156945512551747	0.268588876088083	0.21477694827255	0.407390181981348
FBgn0024251	177340071462407	0.122814711250739	0.809827810461764	0.903672819629631
FBgn0024273	498669730186234	0.162400112265099	0.236310675126956	0.433984728399697
FBgn0024277	397443399589547	0.0957544515896807	0.585143318777688	0.759126107040737
FBgn0024285	531363619238144	-0.162932766595077	0.369530406303676	0.575697848109319
FBgn0024288	183584604752714	0.0367605851500355	0.942272767354131	0.972794726275453
FBgn0024289	222902786322429	-0.0245958961932485	0.960023340791422	0.980946817820936
FBgn0024291	121905004452614	0.321853882771123	0.0457981967342488	0.136405122989352
FBgn0024293	242850167093348	-0.480559129745509	0.0379740535326898	0.119041564674756
FBgn0024294	287854381739768	-112226740215028	0.0250655302864258	0.086722091639322
FBgn0024314	231201532363132	0.171108951922011	0.356995240590496	0.562931635430429
FBgn0024315	276660608682121	0.266002758813318	0.1280136789848	0.286122061888435
FBgn0024320	167356257753158	-0.293690175868819	0.0775691474128671	0.201311234209099
FBgn0024321	537015109414351	0.145777165413723	0.461625284168755	0.659374746735491
FBgn0024326	112833752202305	0.291404334878506	0.120067134021181	0.273301818623789
FBgn0024329	401597403160897	0.212513302705262	0.297031629389498	0.502824855710501
FBgn0024330	144107331125616	-0.153691596603625	0.372967121177329	0.579026580404005
FBgn0024332	344949965795606	0.18256841453083	0.495240952268091	0.685870193926527
FBgn0024352	580356569967588	0.876084802256005	0.000717487558710366	0.00499309250592911
FBgn0024360	112568995641012	-0.396670154431319	0.0246960810641732	0.0858285170237472
FBgn0024361	509111107371729	0.259915390456992	0.607695762020408	0.775771406460823
FBgn0024362	362100573802667	-0.212829602451002	0.145420174070017	0.312656074216636
FBgn0024364	112009387007488	0.38512963295049	0.0858684617058274	0.216513361428313
FBgn0024365	400029052997708	0.366634367939624	0.0437115468444167	0.131441109441274
FBgn0024366	273604466431877	0.252411736086417	0.617604080167442	0.782798104887487
FBgn0024371	180483826616494	-0.0592445618778069	0.728124845362031	0.857693294100789
FBgn0024432	689856611561815	-0.0189699983260622	0.915870968108504	0.960707079642945
FBgn0024491	216053320739141	0.411378923916689	0.0141199177975547	0.0557398607005521
FBgn0024509	500454015268942	0.149305071809095	0.40590913083268	0.610524449284639
FBgn0024510	140409785579152	0.274742027738732	0.138807560317526	0.302708284274772
FBgn0024542	171033857584409	-0.0913421041369796	0.651491914669513	0.807663075785261
FBgn0024555	158953214973888	0.352798793395528	0.00750700482168926	0.0340639168633078
FBgn0024556	786964524437792	-0.304637589683848	0.0837509324848559	0.21282330440523
FBgn0024558	195134987238908	-0.226589645610029	0.237927533033431	0.435248555676349
FBgn0024689	38366553233032	-0.170941927415577	0.308886532128966	0.515850308920309
FBgn0024698	212397139769664	0.385116648710183	0.0516155538289203	0.148942963702691
FBgn0024728	105895831200421	-0.256310005812175	0.218390476273125	0.411614862506965
FBgn0024732	671995659098937	-0.143217448501945	0.537684706255058	0.721147660230898
FBgn0024733	80314540517106	-0.266874615042356	0.0835339469840857	0.21241174924807
FBgn0024734	128755988176042	-0.0928713750499231	0.649199228433661	0.806630967894986
FBgn0024740	104023803747489	0.972442266204098	0.0144653024725627	0.0568209642578954
FBgn0024754	119098132832882	-0.236554133355613	0.0799195025976288	0.205979933247394
FBgn0024804	825077529412039	-0.746508235726348	0.00422948307710749	0.0215001817528116
FBgn0024806	123223656092724	-0.192089045678106	0.23097375888697	0.427469414721291
FBgn0024807	246534357735148	-0.897913714266365	1.5194e+08	2.38409e+09
FBgn0024811	111311699188243	-0.48511282295401	0.054859033453887	0.155855644601573
FBgn0024814	141721450241467	-0.112550717876441	0.479274548607515	0.672808737165114
FBgn0024833	633848630217455	-0.241817767106741	0.12011664189639	0.273301818623789
FBgn0024836	795795121486904	0.670629134674589	3.26738e+08	4.7773e+09
FBgn0024841	487602440258577	-0.555642793968691	0.000530314375323172	0.00385743747879543
FBgn0024846	367877041407654	-0.417539150436322	0.0113928135210169	0.0472693588582501
FBgn0024887	150956612884951	0.207264433311425	0.186655739723844	0.37094104444862
FBgn0024889	892982069692649	0.147708089311068	0.285326908258886	0.490584350057595
FBgn0024897	832216312889118	-0.121203473663863	0.809714680158848	0.903672819629631
FBgn0024909	106936145813826	0.377395654376373	0.0308741961150477	0.101685674705176
FBgn0024912	173426248858486	-0.034267906131175	0.823572319214184	0.91245383242444
FBgn0024913	920961653185809	0.0219051009351076	0.907674263536061	0.957318592640499
FBgn0024920	188156320051127	0.121541569548874	0.813326597999042	0.905782073940076
FBgn0024921	833970081273096	0.51548638749414	0.00265899414200382	0.0147396611605573
FBgn0024941	119712369498572	0.483206622749959	0.0185014098926537	0.0690449005984306
FBgn0024943	772707968645434	-11426824205183	1.59426e+06	3.86224e+06
FBgn0024944	712063506903618	-0.328739535524672	0.0358626376039344	0.114146672860928
FBgn0024945	165322486839725	-0.183238811068966	0.357301167565946	0.562931635430429
FBgn0024947	124097161401071	0.0598128784970933	0.730137730716773	0.858898305739561
FBgn0024956	17296764426132	0.312173528081686	0.0497119116571207	0.145113167882394
FBgn0024957	925040592718801	0.302187037700962	0.147056739610052	0.315179908325818
FBgn0024958	585213260154253	-0.634619901795637	0.000422182682695453	0.00321213893929918
FBgn0024963	339428953281752	-0.777078225736713	0.00732841656853487	0.0333843681603595
FBgn0024973	477132693523211	-0.14395261454616	0.462713074377199	0.660172769637623
FBgn0024975	753184450493264	-0.0963794694644652	0.602434997752939	0.771040864140916
FBgn0024980	218505690490189	-0.413300189075916	0.00885166859471709	0.0388708086184391
FBgn0024983	209649423201104	0.0865240606481052	0.570180457003054	0.746971670854413
FBgn0024985	236581087151177	0.161171833533744	0.272189568581699	0.476486047494494
FBgn0024986	635682208980229	-0.640310220459013	0.000223361897655272	0.00189212200062037
FBgn0024987	169102610164575	-0.581284338914221	0.000241561537809872	0.00201678630702113
FBgn0024989	212050271899902	-139222208070959	0.000318881357958236	0.00255723415869555
FBgn0024991	668411658780793	0.185032057351438	0.339450408497581	0.546685656407936
FBgn0024992	419494573029176	-0.0588297401291103	0.736043018851697	0.863219185617945
FBgn0024993	584745035379356	0.296163065662479	0.146326010064359	0.314020607217435
FBgn0024994	14114434987803	0.486331535404757	0.0299223087820705	0.0994262082342544
FBgn0024995	555315663336464	-0.537753602368006	0.000348507372156033	0.00274725348506934
FBgn0024996	389064706151001	-0.307530467287452	0.0349798355473906	0.112113616285298
FBgn0024997	39778865659182	-0.618234494624578	0.0370760358684764	0.116986510996446
FBgn0024998	183247575825686	-0.0655064962851779	0.677590771898743	0.824472117115419
FBgn0025109	133089762375862	-0.477078853338414	0.00351588193505799	0.0185315943595683
FBgn0025111	355417870876123	-0.929434033789442	0.00236653988638465	0.0134344200554368
FBgn0025185	125597190795591	0.142583097375319	0.386790027792138	0.591916019800841
FBgn0025186	375747375386039	0.158561320676744	0.257541665461686	0.458309740563715
FBgn0025286	641413010077426	0.0559613385272895	0.662562380018029	0.8154183117987
FBgn0025334	264536358963112	-0.551717531330009	0.0321428433032907	0.104748037162485
FBgn0025335	357109036018099	0.128597881525286	0.389546888634276	0.594015403000383
FBgn0025336	445827320885328	-0.572024570417512	3.56497e+09	0.00037943302275335
FBgn0025352	866969471905322	0.136380071080468	0.430543669178211	0.633909178523037
FBgn0025360	2204865530746	0.204241937233175	0.167264469222135	0.3445868268266
FBgn0025366	266404474733174	-0.594370864926323	3.90287e+09	0.000411989598152166
FBgn0025373	208545884135014	0.181705504661166	0.226502622017199	0.421860748723673
FBgn0025381	81770345932328	0.304018547863635	0.028473782434932	0.0956283064375035
FBgn0025382	424608526589945	-0.409822228475567	0.0199093002326454	0.0730975576074931
FBgn0025383	162116059765704	0.129834863199158	0.787843248063914	0.893207833618575
FBgn0025387	160875191165935	0.325963402744959	0.527466563720426	0.712892484580128
FBgn0025388	673601465516005	0.406313117329156	0.0403916434661041	0.124331534114164
FBgn0025390	320341364417493	0.0302879265028095	0.870898861886854	0.936920180290762
FBgn0025391	452962089515518	0.0344978074689895	0.841222471703237	0.92105668115911
FBgn0025393	120087257073841	-139972086308847	0.000210400212229766	0.00179017961617979
FBgn0025394	527947071691464	0.052353610072748	0.707641100001438	0.844705075560937
FBgn0025454	116095747299403	14317325344897	1.58484e+09	0.000189591059908011
FBgn0025455	102131370478833	0.598911216617435	7.96426e+08	0.000103975313363722
FBgn0025456	181269175525091	0.773306153178144	2.3945e+09	0.000267648145128471
FBgn0025457	245160490021727	-0.0317948005458926	0.831656852508928	0.915542005138643
FBgn0025463	530602300027633	0.0580835275649339	0.699457726505968	0.839349271807162
FBgn0025469	109882562547025	-0.201651261885029	0.31242953089403	0.519146788312939
FBgn0025519	291441092493027	-0.0241374377251384	0.865698858382828	0.933658343747744
FBgn0025525	472755859181969	0.303257025523337	0.0408425350828767	0.125153891574415
FBgn0025549	964091321866217	-0.458502268095302	0.00747792815689655	0.0339585913948479
FBgn0025558	173820025536308	-0.558613610738593	0.00392780382860409	0.0202330819996599
FBgn0025571	852186744302388	-0.689925775905995	0.00055260976358784	0.00398953931567779
FBgn0025574	677832227983872	-0.216376833406315	0.194382782962349	0.380936305077679
FBgn0025582	126407843261285	-0.315513066576157	0.132102669874783	0.292480089663196
FBgn0025583	208478367444467	147005096852936	2.35321e+09	0.000263796143948396
FBgn0025592	578667101104677	0.0532085964691036	0.74151169029469	0.865191591874534
FBgn0025595	210607161435342	0.38873473198067	0.183480711017475	0.366202453219986
FBgn0025608	825080312432788	0.0637890751932491	0.667640653385638	0.818634620756778
FBgn0025613	152018650281768	0.187941316484626	0.713388173165625	0.84815554879445
FBgn0025615	255732858518317	-0.163638265746526	0.271513919848535	0.475518934036
FBgn0025620	550247342430479	-177817292909405	0.000649815	0.052992
FBgn0025621	350848937214568	0.490564749323017	0.0161594834413581	0.0619830467873227
FBgn0025624	250839153441321	-0.00431029811099973	0.982192251715146	0.991611706613896
FBgn0025625	825433331595059	-0.0309522977101513	0.850839937939009	0.926792068604432
FBgn0025626	323425628211995	-0.0462095090884343	0.768265719878221	0.881279547913799
FBgn0025627	134885895692536	0.0521584875475289	0.915869051576557	0.960707079642945
FBgn0025628	669489827995955	0.413396436578727	0.0352989708625776	0.11285535134971
FBgn0025629	10940747186388	-0.364145219690943	0.0356970771346817	0.113719987130568
FBgn0025630	214078938477548	-0.597996754932487	7.75308e+09	0.00074506815672685
FBgn0025631	853938913830608	0.366911014011726	0.0254061187836911	0.0876386224352525
FBgn0025632	154065094048541	-0.286895012813767	0.0813286019946488	0.208682741213834
FBgn0025633	470298838700956	0.319678935779238	0.0232673249627681	0.0819451408360264
FBgn0025634	158769005716791	0.0545923377499779	0.744740367509407	0.867323550065587
FBgn0025635	156939441609808	-0.147427052484432	0.367435989482892	0.573669779993513
FBgn0025637	150512086309734	0.027101814384009	0.855876723815916	0.928441655336616
FBgn0025638	742078957272269	0.0176297773777746	0.895668289453432	0.951410844812281
FBgn0025639	968364557351299	0.0867575492696192	0.538650413464416	0.721690592146007
FBgn0025640	343388190329133	-0.405200767459635	0.015976247698457	0.0613615085731781
FBgn0025641	121108925575837	0.30244720389241	0.0547809720086766	0.155672062787847
FBgn0025642	710952172580049	0.0875535355949246	0.820994086769811	0.911363975118682
FBgn0025643	536716773222812	178430771019741	1.20782e+09	0.000150393001880459
FBgn0025674	522131920924977	-0.0347407224823285	0.797870518375675	0.898418961764909
FBgn0025676	285927287562518	-0.362576709366968	0.10440709593083	0.247704716846372
FBgn0025678	704938901693028	0.440407232964098	0.0404401492964342	0.124447762118711
FBgn0025680	654651567797976	-0.576430834631841	0.0771309435677878	0.200768742684024
FBgn0025681	687463442215297	-0.0788103438664932	0.641808889170873	0.801877182634354
FBgn0025682	145722739639466	0.163709467025853	0.373768971213595	0.579494535634414
FBgn0025683	254020431875421	0.762778497171971	0.000417830217958638	0.00318929516171496
FBgn0025684	31988765656894	-0.013472290469189	0.93250058272533	0.968652542260242
FBgn0025686	262976311545691	-0.0787610408172959	0.810697230505206	0.904211176309264
FBgn0025687	147566969183765	-0.158040167723051	0.377180663676993	0.583144470678182
FBgn0025692	222941774528476	0.59350760399625	0.0294156287112454	0.0980238792737329
FBgn0025693	146624614878061	0.298554681569705	0.143722067545582	0.310330326715987
FBgn0025697	112131428842357	0.021157468292815	0.912762988541155	0.959060081890051
FBgn0025700	602215547456224	0.24482958507235	0.168717360762807	0.346409049225764
FBgn0025702	885940167551361	0.0423227410038545	0.761377459991625	0.877375956483533
FBgn0025709	16276137288701	0.0470609515864602	0.916205477784318	0.960892380738957
FBgn0025712	850074252609002	-0.563520121312654	3.55071e+09	0.000378263090098181
FBgn0025716	259807649578174	-0.133435193213591	0.357722106491069	0.563058582732986
FBgn0025720	468299681086833	-0.251102225865255	0.11933135044548	0.272233459054109
FBgn0025724	730242865375893	0.335987720127736	0.072768981728744	0.19265313406924
FBgn0025725	108584727643209	0.406766372165897	0.0237356348044658	0.0831896643570563
FBgn0025726	855796098974261	0.0125104607109317	0.952774371805155	0.977680746610872
FBgn0025739	589566093073439	149833843107176	0.000272767494949945	0.00223383846642175
FBgn0025740	533574119524161	0.430967090941313	0.0135438407394349	0.0538961085095039
FBgn0025741	265248798587349	0.777524233416094	0.000167358850360562	0.00146486431381354
FBgn0025742	482395569692028	-0.204922092183331	0.217969748258016	0.41108184461675
FBgn0025743	462620729731165	0.103576805579089	0.499678564487783	0.689396185122026
FBgn0025777	86669720616799	-0.137970363656854	0.421490075051039	0.625269673211764
FBgn0025781	108309701157993	-0.00959683223283093	0.958541387079281	0.980317075351828
FBgn0025790	104180644196444	-0.274762742966437	0.049945770972751	0.145575642553349
[truncated: 9,581 more rows]
